# Supplementary material for: Genome-Wide Identification of the CBF Gene Family and ICE Transcription Factors in Walnuts and Expression Profiles under Cold Conditions
Source: Int J Mol Sci. 2023 Dec 19;25(1):25. doi: 10.3390/ijms25010025 (PMC10778614; doi:10.3390/ijms25010025)
Supplement: Supplementary file 1 [file ijms-25-00025-s001.zip]

Archive with 6 entries (6 files):
- Figure S1.tif
- Figure S2.tif
- Figure S3.tif
- Figure S4.tif
- Figure S5.tif
- Table S1-S11.xlsx
