# Supplementary material for: Genome-Wide Identification of the CBF Gene Family and ICE Transcription Factors in Walnuts and Expression Profiles under Cold Conditions
Source: Int J Mol Sci. 2023 Dec 19;25(1):25. doi: 10.3390/ijms25010025 (PMC10778614; doi:10.3390/ijms25010025)
Supplement: Supplementary file 1 [file ijms-25-00025-s001.zip › Table S1-S11.xlsx]

## Sheet: Table S1
Table S1. Genome information for genome-wide identification of CBF and ICE gene families in this study
Species name	Abbreviation	Accesion number	Reference
Juglans regia	Jre	PRJNA445704	[20]
Juglans regia	Jr	PRJCA002070	[43]
Juglans sigillata	Js	PRJNA445704	[23]
Juglans nigra	Jn	PRJNA1019638	[69]
Juglans microcarpa	Jmi	PRJNA445704	[70]
Juglans mandshurica	Jm	PRJNA674421	[71]
Pterocarya stenoptera	Ps	PRJNA445704	[72]
Carya cathayensis	Cc	PRJNA435846	[73]
Castanea mollissima	Cm	PRJNA559042	[74]
Quercus robur	Qe	PRJEB19898	[75]
Sesamum indicum	Si	PRJNA219369	[76]
Malus domestica	Md	PRJNA28845	[77]
Populus trichocarpa	Pt	PRJNA10772	[78]
Vitis vinifera	Vv	PRJNA33471	[79]
Olea europaea	Oe	PRJNA417827	[80]
Arabidopsis thaliana	At	PRJNA13190	[81]
Theobroma cacao	Tc	PRJEB14326	[82]
Oryza sativa	Oz	PRJEB29274	[83]
Zea mays	Zm	PRJEB32225	[84]
Triticum aestivum	Ta	PRJNA764258	[85]

## Sheet: Table S2
Table S2. The three duplicated types of CBF and ICE genes in three walnut genomes
Gene ID	Gene name	Whole genome duplication (WGD)	Tandem duplication (TD)	Dispersed duplication (DSD)
Jr01_11820_p1	JrCBF1	√
Jr10_08620_p1	JrCBF2	√
Jr03_01220_p1	JrCBF3	√
Jr02_18650_p1	JrCBF4	√
JreChr11G11425	JreCBF1	√
JreChr12G11046	JreCBF2	√
JreChr13G10825	JreCBF3	√
JreChr03G13399	JreCBF4	√
JreChr04G12265	JreCBF5	√
JreChr13G10826	JreCBF6		√
JreChr09G12450	JreCBF7	√
OF04549-RA	JsCBF1	√
OF24452-RA	JsCBF2	√
OF09312-RA	JsCBF3	√
OF01847-RA	JsCBF4	√
OF13946-RA	JsCBF5	√
Jr09_00180_p1	JrICE1d	√
Jr10_00310_p1	JrICE1e			√
Jr10_00320_p1	JrICE1f	√
Jr01_01030_p1	JrICE1a	√
Jr01_01040_p1	JrICE1b	√
Jr02_00200_p1	JrICE1c			√
JreChr11G11000	JreICE1	√
JreChr12G11594	JreICE1a	√
JreChr03G11590	JreICE1b	√
JreChr04G10811	JreICE1c	√
OF25068-RA	JsICE1b	√
OF05468-RA	JsICE1a	√

## Sheet: Table S3
Table S3. Homologous CBF and ICE gene pairs and Ka/Ks values for three walnut genomes
Homologous gene pairs	Ka	Ks	Ka/Ks
JsCBF5 vs. JreCBF7	0.00237624	0.0158526	0.149896
JrCBF4 vs. JsCBF4	0.00845675	0.0269087	0.314275
JrCBF2 vs. JsCBF1	0.150034	0.410883	0.36515
JrCBF2 vs. JreCBF4	0.150034	0.410883	0.36515
JsCBF2 vs. JreCBF4	0.147083	0.395702	0.371701
JrCBF3 vs. JreCBF7	1.56923	2.88371	0.544169
JsICE1b vs. JreICE1b	1.52992	2.80355	0.545708
JrICE1b vs. JsICE1b	1.5695	2.85153	0.550407
JrICE1b vs. JreICE1c	0.0013008	0.00235534	0.552275
JrCBF3 vs. JsCBF5	1.59858	2.78362	0.574281
JrCBF1 vs. JreCBF5	0.141686	0.236803	0.598328
JsCBF3 vs. JreCBF1	0.269215	0.445947	0.603693
JrICE1b vs. JsICE1b	1.43955	2.12567	0.677221
JrCBF4 vs. JreCBF2	1.65494	2.38954	0.692576
JrCBF4vs. JsCBF3	1.67639	2.38954	0.701555
JsCBF4 vs. JreCBF2	1.61537	2.21761	0.728429
JrICE1f vs. JreICE1a	0.245848	0.289333	0.849705
JsCBF4 vs. JreCBF1	1.78522	2.06192	0.865804
JrCBF4 vs. JreCBF1	1.77765	2.00517	0.886533
JsCBF2 vs. JreCBF5	1.41331	1.51926	0.93026
JrCBF2 vs. JreCBF5	1.43428	1.53883	0.932055
JrICE1b vs. JreICE1c	0.434911	0.463157	0.939013
JrICE1b vs. JsICE1a	0.412517	0.437241	0.943455
JrCBF1 vs. JsCBF2	1.7299	1.79706	0.962628
JsCBF1 vs. JreCBF5	1.39535	1.33876	1.04227
JrCBF1 vs. JsCBF1	1.65556	1.43577	1.15308
JrCBF1 vs. JreCBF4	1.65556	1.43577	1.15308
JrICE1b vs. JsICE1a	0.0367363	0.0297023	1.23682
JsICE1a vs. JreICE1c	0.0367363	0.0297023	1.23682
JrCBF2 vs. JsCBF2	0.00988889	0.0079261	1.24764
JrICE1b vs. JreICE1b	0.00284284	0.0013363	2.12739
JrICE1f vs.JreICE1	0.0005386	-	-
JrICE1a vs.JreICE1	1.63074	-	-
JrICE1a vs. JreICE1a	1.44943	-	-
JsCBF3 vs. JreCBF2	0.002197	-	-
JsCBF1 vs. JreCBF4	-	-	-
JsCBF1 vs. JsCBF2	0.147083	0.395702	0.371701
JsCBF4 vs. JsCBF3	1.63541	2.21761	0.737464
JrICE1f vs. JrICE1a	1.63074	0.854675	1.90803
JrCBF1 vs. JrCBF2	1.84144	1.8734	0.982941
JrICE1b vs. JrICE1b	0.434911	0.463157	0.939013
JreCBF1 vs. JreCBF2	0.265989	0.445947	0.596458
JreICE1 vs. JreICE1a	0.292036	0.314285	0.929205
JreICE1b vs. JreICE1c	0.4593	0.49855	0.921271
Note:The gene ID with bond indicates that the homologus CBF and ICE within species; the red color number indicate that the Ka/Ks value more than 1.

## Sheet: Table S4
Table S4. Differentially expressed genes under between three temperature conditions (8℃, 22℃, and 5℃) combined for four walnut cultivars (‘Zijing’, ‘Lvling’, ‘Hongren’, and ‘Liao1’)
Gene id	baseMean	log2FoldChange	lfcSE	stat	pvalue	padj	Comparsion
Jr10_14950	7298.14	2.74266	0.107056	25.6189	9.40459e-145	2.58683e-140	8℃ vs 22℃
Jr02_05930	11539.1	2.8682	0.119431	24.0157	1.90791e-127	2.62395e-123	8℃ vs 22℃
Jr12_12890	3814.51	2.45183	0.125775	19.4938	1.23884e-84	1.13585e-80	8℃ vs 22℃
Jr07_35010	12569.5	1.74129	0.0945031	18.4257	8.17122e-76	5.61894e-72	8℃ vs 22℃
Jr16_06150	16816.9	1.471	0.0830365	17.7151	3.20505e-70	1.76316e-66	8℃ vs 22℃
Jr12_24040	704.184	5.08581	0.289545	17.5649	4.57885e-69	2.0991e-65	8℃ vs 22℃
Jr16_05070	7831.41	-3.838	0.227942	-16.8376	1.29404e-63	5.08484e-60	8℃ vs 22℃
Jr11_18930	5171.72	1.6346	0.101756	16.0638	4.57432e-58	1.57277e-54	8℃ vs 22℃
Jr12_16560	5983.43	-1.5121	0.0966104	-15.6515	3.24516e-55	9.91793e-52	8℃ vs 22℃
Jr06_03590	2246.09	-2.40255	0.164417	-14.6125	2.33701e-48	6.42819e-45	8℃ vs 22℃
Jr03_25380	1490.54	3.16235	0.222946	14.1844	1.14484e-45	2.85153e-42	8℃ vs 22℃
Jr13_04550	15142.7	2.43651	0.171845	14.1785	1.24403e-45	2.85153e-42	8℃ vs 22℃
Jr16_20050	6995.85	3.19729	0.226203	14.1346	2.32501e-45	4.91936e-42	8℃ vs 22℃
Jr03_23680	3497.59	-1.86704	0.136211	-13.707	9.22385e-43	1.81222e-39	8℃ vs 22℃
Jr01_32880	3720.32	-2.57641	0.188041	-13.7013	9.96608e-43	1.82751e-39	8℃ vs 22℃
Jr15_03480	4568.2	3.99381	0.293704	13.5981	4.11173e-42	7.06858e-39	8℃ vs 22℃
Jr03_10600	8205.44	-1.29301	0.0958845	-13.4851	1.91374e-41	3.09644e-38	8℃ vs 22℃
Jr12_04030	3366.13	1.93997	0.146191	13.2701	3.45017e-40	5.27224e-37	8℃ vs 22℃
Jr13_24270	3158.04	-5.38745	0.410733	-13.1167	2.64287e-39	3.82604e-36	8℃ vs 22℃
Jr16_06690	2460.2	-5.2799	0.40563	-13.0165	9.85241e-39	1.355e-35	8℃ vs 22℃
Jr07_29810	11482.1	-1.05617	0.0832709	-12.6835	7.2981e-37	9.55912e-34	8℃ vs 22℃
Jr13_07930	1613.52	-3.60509	0.291119	-12.3836	3.20709e-35	4.00973e-32	8℃ vs 22℃
Jr16_04100	2297.08	-2.20999	0.179031	-12.3442	5.23482e-35	6.2604e-32	8℃ vs 22℃
Jr11_21280	7948.16	1.43859	0.116609	12.3368	5.73652e-35	6.57453e-32	8℃ vs 22℃
Jr06_06740	808.744	-3.42689	0.279413	-12.2646	1.40278e-34	1.54339e-31	8℃ vs 22℃
Jr15_06220	1078.33	2.50769	0.206636	12.1358	6.8279e-34	7.22339e-31	8℃ vs 22℃
Jr01_12160	738.328	-5.65441	0.47038	-12.021	2.75753e-33	2.80921e-30	8℃ vs 22℃
Jr01_01830	18535.4	1.66336	0.140836	11.8106	3.4427e-32	3.38196e-29	8℃ vs 22℃
Jr04_11220	4899.39	1.31027	0.111897	11.7096	1.13826e-31	1.07962e-28	8℃ vs 22℃
Jr04_05280	19604.3	-1.37737	0.118444	-11.6288	2.94043e-31	2.69598e-28	8℃ vs 22℃
Jr13_29260	4305.47	1.8433	0.16125	11.4314	2.91514e-30	2.58658e-27	8℃ vs 22℃
Jr09_14580	31900.2	1.33307	0.11685	11.4084	3.79774e-30	3.2644e-27	8℃ vs 22℃
Jr14_07150	12260	1.00127	0.088814	11.2738	1.76751e-29	1.47324e-26	8℃ vs 22℃
Jr07_37880	1108.46	-2.17254	0.197083	-11.0234	2.94577e-28	2.32503e-25	8℃ vs 22℃
Jr08_10720	1218	1.9027	0.172611	11.0231	2.95848e-28	2.32503e-25	8℃ vs 22℃
Jr10_11860	2387.61	1.60017	0.145369	11.0076	3.51206e-28	2.68341e-25	8℃ vs 22℃
Jr02_22020	6048.23	1.59107	0.145228	10.9557	6.24195e-28	4.6403e-25	8℃ vs 22℃
Jr10_08090	4006.36	-2.42371	0.221811	-10.927	8.56763e-28	6.20161e-25	8℃ vs 22℃
Jr04_16040	5259.65	1.52909	0.140521	10.8816	1.41077e-27	9.94992e-25	8℃ vs 22℃
Jr15_05520	2192.03	1.90304	0.175896	10.8191	2.79474e-27	1.9218e-24	8℃ vs 22℃
Jr07_20750	18996.2	1.53123	0.141738	10.8033	3.32217e-27	2.22877e-24	8℃ vs 22℃
Jr05_08350	1577.96	1.49448	0.139356	10.7242	7.83912e-27	5.13388e-24	8℃ vs 22℃
Jr10_02310	3672.07	1.37258	0.128554	10.6771	1.30329e-26	8.33682e-24	8℃ vs 22℃
Jr13_12550	4862.38	2.08647	0.197935	10.5412	5.57828e-26	3.48719e-23	8℃ vs 22℃
Jr07_09450	3253.46	-1.55085	0.149531	-10.3714	3.3462e-25	2.04535e-22	8℃ vs 22℃
Jr10_02520	1561.18	-3.12503	0.304398	-10.2662	1.00022e-24	5.85364e-22	8℃ vs 22℃
Jr01_20780	3308.19	1.82775	0.178815	10.2214	1.59002e-24	8.9856e-22	8℃ vs 22℃
Jr04_14580	572.959	12.6413	1.23683	10.2208	1.60072e-24	8.9856e-22	8℃ vs 22℃
Jr04_01740	19700.3	-2.76655	0.27264	-10.1472	3.40852e-24	1.8751e-21	8℃ vs 22℃
Jr07_08990	1802.97	2.94911	0.29374	10.0399	1.01814e-23	5.38556e-21	8℃ vs 22℃
Jr08_07820	5293.02	-1.3875	0.139226	-9.96581	2.15108e-23	1.11637e-20	8℃ vs 22℃
Jr14_01580	11479.6	1.69813	0.170615	9.95298	2.4475e-23	1.24668e-20	8℃ vs 22℃
Jr10_02530	507.127	12.4652	1.25362	9.94333	2.69661e-23	1.3486e-20	8℃ vs 22℃
Jr03_25630	25061.4	-2.65259	0.26789	-9.90179	4.08891e-23	2.00839e-20	8℃ vs 22℃
Jr13_00660	13865.7	1.45936	0.147624	9.88569	4.80254e-23	2.31752e-20	8℃ vs 22℃
Jr13_07430	21437.9	-2.70596	0.275894	-9.80797	1.04044e-22	4.92235e-20	8℃ vs 22℃
Jr01_10270	2876.35	-2.23481	0.227891	-9.80648	1.05584e-22	4.92235e-20	8℃ vs 22℃
Jr01_01990	4363.85	2.02973	0.207721	9.77142	1.49341e-22	6.84629e-20	8℃ vs 22℃
Jr11_28220	4775.7	1.45045	0.149191	9.72207	2.42792e-22	1.09479e-19	8℃ vs 22℃
Jr13_20030	481.189	-12.3444	1.27122	-9.71063	2.7164e-22	1.20512e-19	8℃ vs 22℃
Jr02_06860	1370.66	-2.55925	0.266479	-9.60395	7.69417e-22	3.3593e-19	8℃ vs 22℃
Jr03_23940	2961.28	2.18639	0.227886	9.59426	8.45214e-22	3.63257e-19	8℃ vs 22℃
Jr12_08870	1408.93	1.91481	0.199872	9.5802	9.68547e-22	4.09859e-19	8℃ vs 22℃
Jr12_24820	1510.26	-1.77281	0.185264	-9.5691	1.07839e-21	4.49428e-19	8℃ vs 22℃
Jr07_22360	5716.03	1.1143	0.11672	9.54679	1.33782e-21	5.49223e-19	8℃ vs 22℃
Jr05_07930	1916.38	-2.91895	0.306661	-9.51848	1.75727e-21	7.10814e-19	8℃ vs 22℃
Jr12_02470	3424.31	-1.21036	0.127568	-9.48797	2.35571e-21	9.39076e-19	8℃ vs 22℃
Jr11_14320	421.282	12.1977	1.28854	9.46631	2.89895e-21	1.13912e-18	8℃ vs 22℃
Jr08_00520	3678.79	3.32846	0.353421	9.41782	4.60549e-21	1.75942e-18	8℃ vs 22℃
Jr12_15480	2895.28	1.66049	0.176658	9.39949	5.48276e-21	2.06587e-18	8℃ vs 22℃
Jr02_22340	6339.83	-1.03381	0.110279	-9.37452	6.94887e-21	2.58292e-18	8℃ vs 22℃
Jr02_00870	884.311	1.70044	0.181561	9.36563	7.55958e-21	2.77245e-18	8℃ vs 22℃
Jr03_25560	38605.5	2.10596	0.224939	9.36236	7.79774e-21	2.82217e-18	8℃ vs 22℃
Jr07_06010	2185.77	1.58974	0.169938	9.35482	8.37383e-21	2.99131e-18	8℃ vs 22℃
Jr01_26090	1021.24	-4.49312	0.48091	-9.34295	9.36902e-21	3.3039e-18	8℃ vs 22℃
Jr13_00890	3263.61	1.35234	0.14555	9.29124	1.52501e-20	5.30974e-18	8℃ vs 22℃
Jr01_03410	777.169	2.09095	0.225338	9.27914	1.7085e-20	5.87426e-18	8℃ vs 22℃
Jr04_12820	3443.9	1.1964	0.128986	9.27546	1.76849e-20	6.00546e-18	8℃ vs 22℃
Jr02_21330	641.395	-4.32461	0.467928	-9.24204	2.41853e-20	8.11269e-18	8℃ vs 22℃
Jr12_02060	1595.82	2.26804	0.245742	9.22938	2.72211e-20	9.02101e-18	8℃ vs 22℃
Jr03_07740	10564.8	1.21085	0.131786	9.18804	4.00068e-20	1.3059e-17	8℃ vs 22℃
Jr01_16500	12496.5	1.08785	0.118411	9.18711	4.03553e-20	1.3059e-17	8℃ vs 22℃
Jr11_06300	2474.63	-1.42617	0.155452	-9.17437	4.54231e-20	1.4528e-17	8℃ vs 22℃
Jr04_08120	4295.96	1.93294	0.210798	9.16963	4.74632e-20	1.5006e-17	8℃ vs 22℃
Jr07_07690	12880.4	-1.84522	0.201857	-9.14124	6.17408e-20	1.92982e-17	8℃ vs 22℃
Jr07_33440	402.28	-12.086	1.32537	-9.11892	7.58801e-20	2.34512e-17	8℃ vs 22℃
Jr12_06150	4849.12	1.48895	0.163468	9.1085	8.35272e-20	2.55278e-17	8℃ vs 22℃
Jr11_03400	2191.93	1.35293	0.148855	9.08889	1.00052e-19	3.0242e-17	8℃ vs 22℃
Jr10_00930	339.949	-3.46741	0.381563	-9.08739	1.01447e-19	3.03303e-17	8℃ vs 22℃
Jr03_12390	1345.84	1.873	0.207088	9.04446	1.50412e-19	4.44865e-17	8℃ vs 22℃
Jr01_06120	6160.62	-1.16204	0.128629	-9.03408	1.65394e-19	4.83971e-17	8℃ vs 22℃
Jr16_14080	20031.3	1.6862	0.187116	9.01149	2.03272e-19	5.82416e-17	8℃ vs 22℃
Jr12_17250	2645.22	1.89073	0.210066	9.00063	2.24421e-19	6.36383e-17	8℃ vs 22℃
Jr04_11440	352.774	11.9417	1.32709	8.99843	2.2897e-19	6.42659e-17	8℃ vs 22℃
Jr07_21480	1506.81	1.7784	0.199226	8.92654	4.3953e-19	1.22118e-16	8℃ vs 22℃
Jr02_17900	5259.67	-2.04642	0.230298	-8.88596	6.337e-19	1.74305e-16	8℃ vs 22℃
Jr08_03300	640.94	12.8032	1.44375	8.86801	7.44673e-19	2.02802e-16	8℃ vs 22℃
Jr09_12950	1593.08	1.60495	0.181055	8.86447	7.68682e-19	2.07288e-16	8℃ vs 22℃
Jr10_16000	1337.73	-1.38654	0.156509	-8.85919	8.06006e-19	2.15243e-16	8℃ vs 22℃
Jr01_25860	2812.71	2.3652	0.267084	8.85565	8.31982e-19	2.20043e-16	8℃ vs 22℃
Jr11_28190	2248.76	1.17342	0.132578	8.8508	8.68941e-19	2.27629e-16	8℃ vs 22℃
Jr01_07090	2094.87	2.0935	0.237227	8.82489	1.09563e-18	2.84305e-16	8℃ vs 22℃
Jr11_25210	5778.41	-1.95577	0.222687	-8.7826	1.59742e-18	4.10641e-16	8℃ vs 22℃
Jr13_21320	383.108	2.5599	0.292665	8.74686	2.19368e-18	5.52871e-16	8℃ vs 22℃
Jr10_23530	5733.71	-1.59876	0.182797	-8.74611	2.20836e-18	5.52871e-16	8℃ vs 22℃
Jr12_15410	6938.98	2.66542	0.30476	8.74597	2.211e-18	5.52871e-16	8℃ vs 22℃
Jr06_20420	1901.91	2.09263	0.239541	8.736	2.41514e-18	5.98476e-16	8℃ vs 22℃
Jr09_04980	13328.7	1.01526	0.116389	8.72296	2.7102e-18	6.65595e-16	8℃ vs 22℃
Jr07_32940	527.05	12.5208	1.43629	8.71744	2.84563e-18	6.91713e-16	8℃ vs 22℃
Jr12_13730	1124.77	1.79117	0.205489	8.7166	2.86684e-18	6.91713e-16	8℃ vs 22℃
Jr06_05600	2697.38	1.6274	0.187534	8.67788	4.03226e-18	9.64445e-16	8℃ vs 22℃
Jr11_14450	5602.5	1.08253	0.124791	8.67471	4.14591e-18	9.83082e-16	8℃ vs 22℃
Jr08_20320	425.37	12.2115	1.40999	8.66068	4.68948e-18	1.10247e-15	8℃ vs 22℃
Jr13_11330	400.068	12.1231	1.40962	8.60031	7.95007e-18	1.85318e-15	8℃ vs 22℃
Jr10_17720	2136.87	1.02176	0.119293	8.56515	1.07939e-17	2.49494e-15	8℃ vs 22℃
Jr06_10260	1309.03	2.75519	0.322245	8.54999	1.23095e-17	2.82154e-15	8℃ vs 22℃
Jr15_10210	33294.6	1.20379	0.141336	8.51722	1.63428e-17	3.71507e-15	8℃ vs 22℃
Jr13_04700	1279.91	-13.7558	1.62224	-8.47948	2.26199e-17	5.01759e-15	8℃ vs 22℃
Jr02_20010	827.381	-2.68024	0.316309	-8.47349	2.38156e-17	5.24057e-15	8℃ vs 22℃
Jr07_31120	243.628	11.4075	1.35021	8.44868	2.94618e-17	6.38092e-15	8℃ vs 22℃
Jr14_06830	2513.26	-1.27285	0.151301	-8.41265	4.00859e-17	8.61408e-15	8℃ vs 22℃
Jr13_17120	1086.63	1.58553	0.188801	8.39789	4.54581e-17	9.69279e-15	8℃ vs 22℃
Jr13_02030	2779.31	1.80752	0.215514	8.38701	4.98667e-17	1.04705e-14	8℃ vs 22℃
Jr03_21880	5435.18	1.47959	0.176914	8.36336	6.09592e-17	1.27026e-14	8℃ vs 22℃
Jr09_16020	341.537	3.24535	0.389817	8.32531	8.41066e-17	1.73943e-14	8℃ vs 22℃
Jr01_00050	5286.94	-1.37543	0.165648	-8.3033	1.01259e-16	2.07854e-14	8℃ vs 22℃
Jr08_21190	11039.2	2.33326	0.281044	8.30209	1.02293e-16	2.0842e-14	8℃ vs 22℃
Jr05_07750	4662.84	1.38728	0.167151	8.29957	1.0449e-16	2.11331e-14	8℃ vs 22℃
Jr16_13920	2324.9	1.7231	0.208039	8.2826	1.20517e-16	2.40213e-14	8℃ vs 22℃
Jr01_28950	661.978	-12.8047	1.54863	-8.26841	1.35759e-16	2.68646e-14	8℃ vs 22℃
Jr07_36450	5557.45	2.04822	0.248009	8.25864	1.47339e-16	2.8948e-14	8℃ vs 22℃
Jr08_06670	216.53	11.2375	1.36277	8.24611	1.63641e-16	3.19227e-14	8℃ vs 22℃
Jr10_06840	3347.11	1.49368	0.182334	8.19197	2.56975e-16	4.9429e-14	8℃ vs 22℃
Jr14_05440	66289.8	2.27624	0.278406	8.17598	2.93462e-16	5.60554e-14	8℃ vs 22℃
Jr08_22550	222.692	-11.2329	1.37601	-8.16335	3.25858e-16	6.18142e-14	8℃ vs 22℃
Jr02_12110	244.572	11.4131	1.40052	8.14921	3.66317e-16	6.90132e-14	8℃ vs 22℃
Jr02_10050	14705.2	1.03096	0.126859	8.1268	4.40774e-16	8.24758e-14	8℃ vs 22℃
Jr03_17280	202.014	11.1372	1.37257	8.11414	4.89248e-16	9.09274e-14	8℃ vs 22℃
Jr02_24840	114529	1.24469	0.153515	8.10795	5.14808e-16	9.49893e-14	8℃ vs 22℃
Jr07_27560	3447.53	-2.00556	0.24738	-8.1072	5.1801e-16	9.49893e-14	8℃ vs 22℃
Jr10_23320	8121.09	-1.03144	0.127552	-8.08641	6.14497e-16	1.11936e-13	8℃ vs 22℃
Jr13_11300	338.755	11.8832	1.47373	8.06337	7.42166e-16	1.3407e-13	8℃ vs 22℃
Jr16_22260	1041.86	-2.73368	0.339049	-8.06279	7.45756e-16	1.3407e-13	8℃ vs 22℃
Jr07_37650	4805.22	2.04061	0.253688	8.04375	8.71302e-16	1.55624e-13	8℃ vs 22℃
Jr11_06550	1346.38	3.60511	0.449075	8.02786	9.91874e-16	1.76016e-13	8℃ vs 22℃
Jr10_22220	2897.85	1.289	0.160957	8.00834	1.16269e-15	2.05006e-13	8℃ vs 22℃
Jr06_11050	1000.53	13.4456	1.68686	7.97079	1.5766e-15	2.74468e-13	8℃ vs 22℃
Jr08_08460	1638.96	1.44253	0.181165	7.96252	1.6857e-15	2.91616e-13	8℃ vs 22℃
Jr11_11300	4699.92	1.88769	0.237366	7.95266	1.82544e-15	3.13816e-13	8℃ vs 22℃
Jr08_06930	2439.92	-1.51526	0.190913	-7.93694	2.07237e-15	3.54053e-13	8℃ vs 22℃
Jr01_08640	1418.28	1.89902	0.239293	7.93594	2.08907e-15	3.54703e-13	8℃ vs 22℃
Jr01_12280	2859.05	2.64392	0.333959	7.9169	2.43515e-15	4.08422e-13	8℃ vs 22℃
Jr14_10120	1733.8	1.97474	0.249872	7.90302	2.72223e-15	4.53803e-13	8℃ vs 22℃
Jr15_11940	1745.61	-1.75021	0.222023	-7.88303	3.19531e-15	5.23156e-13	8℃ vs 22℃
Jr08_04540	6014.29	-1.10437	0.140532	-7.85847	3.88857e-15	6.2917e-13	8℃ vs 22℃
Jr07_27390	2898.86	1.24389	0.159284	7.80925	5.75303e-15	9.25397e-13	8℃ vs 22℃
Jr07_19490	6637.15	1.66848	0.214552	7.77658	7.45131e-15	1.18472e-12	8℃ vs 22℃
Jr14_19490	5767.09	1.79465	0.231113	7.76524	8.14911e-15	1.27462e-12	8℃ vs 22℃
Jr11_04460	9272.9	1.1203	0.145025	7.72486	1.11979e-14	1.73948e-12	8℃ vs 22℃
Jr10_11850	4005.42	1.55381	0.201161	7.72419	1.12567e-14	1.73948e-12	8℃ vs 22℃
Jr16_16990	71029.2	-1.25254	0.162671	-7.69987	1.3621e-14	2.09306e-12	8℃ vs 22℃
Jr13_00850	920.396	-4.41228	0.574956	-7.67412	1.66556e-14	2.54516e-12	8℃ vs 22℃
Jr15_05580	2197.24	1.67755	0.220304	7.61469	2.64324e-14	4.01685e-12	8℃ vs 22℃
Jr16_22100	5448.48	-2.43527	0.319851	-7.61375	2.66249e-14	4.02386e-12	8℃ vs 22℃
Jr01_29660	1061.29	-2.49988	0.3293	-7.59151	3.16195e-14	4.72677e-12	8℃ vs 22℃
Jr10_02220	546.961	12.5743	1.65796	7.58421	3.34517e-14	4.97363e-12	8℃ vs 22℃
Jr09_12840	1360.45	2.00616	0.26475	7.57755	3.52141e-14	5.18171e-12	8℃ vs 22℃
Jr07_03040	891.958	2.21225	0.291949	7.5775	3.5228e-14	5.18171e-12	8℃ vs 22℃
Jr10_18020	264.542	-11.4814	1.5169	-7.569	3.76109e-14	5.48223e-12	8℃ vs 22℃
Jr12_19570	4031.42	-4.53447	0.600567	-7.55031	4.34221e-14	6.28615e-12	8℃ vs 22℃
Jr04_22610	148.66	10.695	1.41883	7.53785	4.7778e-14	6.8447e-12	8℃ vs 22℃
Jr04_00670	909.439	-1.83966	0.244767	-7.51596	5.64959e-14	8.05168e-12	8℃ vs 22℃
Jr03_03710	3633.43	1.30838	0.174354	7.50414	6.1831e-14	8.76662e-12	8℃ vs 22℃
Jr01_26480	148.709	-10.6502	1.41955	-7.50255	6.25901e-14	8.82874e-12	8℃ vs 22℃
Jr07_23470	6013.47	2.65303	0.354623	7.48127	7.36097e-14	1.02777e-11	8℃ vs 22℃
Jr04_14690	206.465	-11.1237	1.4884	-7.47356	7.8051e-14	1.07883e-11	8℃ vs 22℃
Jr08_00210	503.947	2.78874	0.373732	7.46187	8.53006e-14	1.17314e-11	8℃ vs 22℃
Jr02_19810	3966.35	-2.06383	0.277208	-7.44505	9.69046e-14	1.32209e-11	8℃ vs 22℃
Jr11_11060	16804.3	1.65869	0.222798	7.4448	9.70921e-14	1.32209e-11	8℃ vs 22℃
Jr09_14840	10802.5	1.84691	0.248403	7.43514	1.04461e-13	1.40848e-11	8℃ vs 22℃
Jr10_00980	24751.6	1.86638	0.251216	7.42936	1.09123e-13	1.45518e-11	8℃ vs 22℃
Jr11_07870	1427.97	1.42212	0.191431	7.42889	1.09512e-13	1.45518e-11	8℃ vs 22℃
Jr07_33770	8967.63	2.27292	0.306377	7.4187	1.18272e-13	1.56404e-11	8℃ vs 22℃
Jr07_10840	2005.68	1.20882	0.163116	7.41084	1.25506e-13	1.65176e-11	8℃ vs 22℃
Jr15_04690	2197.25	1.11802	0.151395	7.38477	1.52722e-13	1.98149e-11	8℃ vs 22℃
Jr11_05380	34626.5	1.05242	0.142893	7.3651	1.7701e-13	2.28384e-11	8℃ vs 22℃
Jr10_02930	3465.53	1.52671	0.207304	7.3646	1.77685e-13	2.28384e-11	8℃ vs 22℃
Jr10_03210	122.228	10.4125	1.41632	7.35178	1.95578e-13	2.50212e-11	8℃ vs 22℃
Jr14_07610	1084	1.19877	0.163292	7.34125	2.11616e-13	2.69477e-11	8℃ vs 22℃
Jr14_02790	806.62	-1.33814	0.182929	-7.31508	2.5722e-13	3.26041e-11	8℃ vs 22℃
Jr11_15210	1015.04	-3.80976	0.521643	-7.3034	2.80596e-13	3.54039e-11	8℃ vs 22℃
Jr01_32390	161.961	10.8183	1.48339	7.29297	3.03192e-13	3.80803e-11	8℃ vs 22℃
Jr07_15720	1068.94	-1.32889	0.182734	-7.27227	3.53492e-13	4.39267e-11	8℃ vs 22℃
Jr10_01960	3688.42	1.20343	0.165622	7.26614	3.69917e-13	4.56275e-11	8℃ vs 22℃
Jr01_30320	6016.52	1.84033	0.25338	7.26313	3.78229e-13	4.64445e-11	8℃ vs 22℃
Jr07_37430	1608.27	1.65108	0.228119	7.23781	4.55986e-13	5.52527e-11	8℃ vs 22℃
Jr02_06230	1924.1	2.24608	0.311182	7.21787	5.28067e-13	6.37062e-11	8℃ vs 22℃
Jr03_24900	429.618	-2.42592	0.336197	-7.21576	5.36333e-13	6.44209e-11	8℃ vs 22℃
Jr03_08200	2202.1	1.76806	0.245601	7.1989	6.06986e-13	7.25903e-11	8℃ vs 22℃
Jr14_12890	1677.1	-2.22659	0.31002	-7.18209	6.86529e-13	8.13952e-11	8℃ vs 22℃
Jr05_14780	3568.08	2.16652	0.30209	7.17177	7.40348e-13	8.73992e-11	8℃ vs 22℃
Jr13_26730	791.316	2.64766	0.369535	7.16484	7.788e-13	9.10835e-11	8℃ vs 22℃
Jr01_31090	1732.29	-1.09734	0.153167	-7.16436	7.81491e-13	9.10835e-11	8℃ vs 22℃
Jr08_11630	1949.03	2.3863	0.333194	7.1619	7.95646e-13	9.2342e-11	8℃ vs 22℃
Jr03_23700	31856.2	1.97424	0.276111	7.15017	8.6672e-13	1.00168e-10	8℃ vs 22℃
Jr07_18210	1633.44	1.29641	0.181576	7.13977	9.34884e-13	1.07594e-10	8℃ vs 22℃
Jr03_05810	2374.69	-1.1642	0.163274	-7.13036	1.00109e-12	1.14733e-10	8℃ vs 22℃
Jr07_19300	1835.13	-1.53215	0.214902	-7.12956	1.00691e-12	1.14922e-10	8℃ vs 22℃
Jr03_08220	2061.61	1.44888	0.203377	7.12408	1.0478e-12	1.19094e-10	8℃ vs 22℃
Jr10_02010	3850.6	-1.22203	0.171633	-7.12001	1.07917e-12	1.22155e-10	8℃ vs 22℃
Jr13_12000	671.699	2.9212	0.410959	7.10824	1.1753e-12	1.32261e-10	8℃ vs 22℃
Jr05_14900	1364.45	1.82817	0.257213	7.10759	1.18088e-12	1.32261e-10	8℃ vs 22℃
Jr03_08050	1289.95	1.67892	0.236222	7.10736	1.18288e-12	1.32261e-10	8℃ vs 22℃
Jr11_08020	10068.8	1.22233	0.172039	7.10492	1.2039e-12	1.34067e-10	8℃ vs 22℃
Jr16_14210	7007.42	1.38565	0.195089	7.10269	1.22356e-12	1.35706e-10	8℃ vs 22℃
Jr16_03980	3702.83	-1.07491	0.151584	-7.0912	1.32955e-12	1.4687e-10	8℃ vs 22℃
Jr08_09420	2863.43	-1.65918	0.234341	-7.08017	1.43982e-12	1.58415e-10	8℃ vs 22℃
Jr02_19760	6847.22	1.01208	0.14313	7.07103	1.53784e-12	1.68526e-10	8℃ vs 22℃
Jr12_22130	7779.62	1.69393	0.239726	7.0661	1.59346e-12	1.73927e-10	8℃ vs 22℃
Jr03_27000	8520.75	1.42894	0.202259	7.06489	1.60746e-12	1.74762e-10	8℃ vs 22℃
Jr02_02360	49538.4	-1.07991	0.153325	-7.04325	1.87803e-12	2.02577e-10	8℃ vs 22℃
Jr01_13030	126.637	10.4637	1.49012	7.02209	2.18575e-12	2.33774e-10	8℃ vs 22℃
Jr11_06720	4833.2	1.30227	0.185474	7.02131	2.19802e-12	2.33774e-10	8℃ vs 22℃
Jr07_29990	1180.68	-1.46707	0.208951	-7.0211	2.20125e-12	2.33774e-10	8℃ vs 22℃
Jr09_01730	1614.78	1.65351	0.235549	7.0198	2.22185e-12	2.35055e-10	8℃ vs 22℃
Jr03_12430	15210.2	2.00774	0.286421	7.00974	2.38766e-12	2.50667e-10	8℃ vs 22℃
Jr11_03550	740.489	-2.46242	0.352137	-6.99279	2.69463e-12	2.80752e-10	8℃ vs 22℃
Jr12_17190	422.202	-2.74354	0.392693	-6.98647	2.81897e-12	2.92599e-10	8℃ vs 22℃
Jr08_00630	1878.6	1.20046	0.171984	6.98005	2.95068e-12	3.03975e-10	8℃ vs 22℃
Jr01_03180	215.718	11.2319	1.61158	6.96948	3.18104e-12	3.26484e-10	8℃ vs 22℃
Jr02_26290	662.604	2.17193	0.311774	6.96634	3.25298e-12	3.32626e-10	8℃ vs 22℃
Jr13_02880	1206.51	-1.32768	0.190686	-6.96265	3.3393e-12	3.40188e-10	8℃ vs 22℃
Jr13_15970	2290.35	1.37881	0.198071	6.96118	3.37443e-12	3.42498e-10	8℃ vs 22℃
Jr13_29250	108.171	10.2364	1.47487	6.94051	3.90687e-12	3.93636e-10	8℃ vs 22℃
Jr07_33340	3685.5	-1.03395	0.149005	-6.93907	3.94694e-12	3.96221e-10	8℃ vs 22℃
Jr15_05410	1230.61	1.39858	0.201815	6.93001	4.2081e-12	4.20901e-10	8℃ vs 22℃
Jr15_04450	4561.35	-1.08599	0.156755	-6.92798	4.26878e-12	4.23888e-10	8℃ vs 22℃
Jr02_20050	5347.34	-1.14624	0.165674	-6.91866	4.55936e-12	4.50657e-10	8℃ vs 22℃
Jr12_15970	363.128	11.9832	1.73211	6.91829	4.57112e-12	4.50657e-10	8℃ vs 22℃
Jr14_15580	522.42	2.46203	0.356507	6.90597	4.98627e-12	4.8983e-10	8℃ vs 22℃
Jr13_28450	818.534	1.63885	0.237411	6.90301	5.09134e-12	4.98371e-10	8℃ vs 22℃
Jr01_21420	2869.12	1.99351	0.288923	6.89979	5.20798e-12	5.07981e-10	8℃ vs 22℃
Jr10_23810	2623.91	2.40068	0.348004	6.89841	5.25872e-12	5.11118e-10	8℃ vs 22℃
Jr07_09610	1662.4	1.73619	0.25184	6.89402	5.42367e-12	5.25294e-10	8℃ vs 22℃
Jr01_00030	6227.54	-1.00948	0.146486	-6.89128	5.52911e-12	5.33627e-10	8℃ vs 22℃
Jr13_16630	1444.41	1.51706	0.220864	6.86876	6.47619e-12	6.20677e-10	8℃ vs 22℃
Jr09_15240	4136.73	-1.02194	0.149299	-6.84496	7.64954e-12	7.30584e-10	8℃ vs 22℃
Jr15_08990	2038.99	1.19145	0.17428	6.83643	8.1192e-12	7.72757e-10	8℃ vs 22℃
Jr07_20270	4287.69	1.0966	0.160672	6.8251	8.78661e-12	8.30531e-10	8℃ vs 22℃
Jr08_17680	144.169	-10.6059	1.55626	-6.81499	9.42688e-12	8.87999e-10	8℃ vs 22℃
Jr14_02770	306.103	11.737	1.72393	6.80826	9.87866e-12	9.24226e-10	8℃ vs 22℃
Jr01_18210	4000.59	1.33171	0.195676	6.80572	1.00546e-11	9.37497e-10	8℃ vs 22℃
Jr13_17180	3062.95	1.10581	0.162559	6.80247	1.02841e-11	9.55659e-10	8℃ vs 22℃
Jr16_12090	585.69	1.79303	0.264204	6.78655	1.1485e-11	1.06366e-09	8℃ vs 22℃
Jr09_12700	2311.24	2.08387	0.307135	6.78487	1.16194e-11	1.07249e-09	8℃ vs 22℃
Jr11_01260	116.082	10.3379	1.52447	6.78131	1.19095e-11	1.09559e-09	8℃ vs 22℃
Jr11_14790	3421.4	-1.14045	0.168793	-6.75653	1.41337e-11	1.28707e-09	8℃ vs 22℃
Jr03_03290	7211.36	-1.20141	0.177835	-6.75574	1.42104e-11	1.28707e-09	8℃ vs 22℃
Jr12_20870	2239.72	1.39132	0.20595	6.7556	1.42249e-11	1.28707e-09	8℃ vs 22℃
Jr07_27150	3560.02	1.22728	0.181983	6.74394	1.54151e-11	1.39019e-09	8℃ vs 22℃
Jr07_19280	3544.12	1.60959	0.239126	6.73114	1.68336e-11	1.51315e-09	8℃ vs 22℃
Jr01_34570	971.058	-3.74449	0.557807	-6.71288	1.90818e-11	1.70387e-09	8℃ vs 22℃
Jr12_12640	1376.22	1.48896	0.221821	6.71243	1.91411e-11	1.70387e-09	8℃ vs 22℃
Jr08_01420	1327.32	-2.16272	0.322476	-6.70661	1.99204e-11	1.76183e-09	8℃ vs 22℃
Jr16_16680	1417.3	-1.69229	0.253119	-6.68577	2.2972e-11	2.02522e-09	8℃ vs 22℃
Jr11_29540	7544.93	1.68598	0.252307	6.68225	2.35302e-11	2.0678e-09	8℃ vs 22℃
Jr01_17760	2056.91	1.35481	0.203122	6.66992	2.55948e-11	2.23496e-09	8℃ vs 22℃
Jr03_00040	1784.4	1.05713	0.158515	6.66897	2.57604e-11	2.24229e-09	8℃ vs 22℃
Jr06_03420	246.841	11.4263	1.71664	6.65619	2.81016e-11	2.43837e-09	8℃ vs 22℃
Jr14_20660	2603.24	-1.14419	0.171996	-6.65241	2.88324e-11	2.49391e-09	8℃ vs 22℃
Jr15_07820	884.56	1.50677	0.226859	6.64188	3.09697e-11	2.67039e-09	8℃ vs 22℃
Jr05_09890	1545.05	1.50626	0.227194	6.62984	3.36061e-11	2.87071e-09	8℃ vs 22℃
Jr08_20280	1881.13	1.16054	0.175173	6.62514	3.46925e-11	2.95434e-09	8℃ vs 22℃
Jr07_37320	6297.97	1.41073	0.213074	6.62082	3.57209e-11	3.03252e-09	8℃ vs 22℃
Jr12_05710	832.371	1.59067	0.240495	6.61415	3.73704e-11	3.1628e-09	8℃ vs 22℃
Jr14_13500	7272.83	-1.04209	0.157973	-6.59662	4.20635e-11	3.54907e-09	8℃ vs 22℃
Jr09_01670	11327.5	1.78594	0.270758	6.59609	4.22155e-11	3.55101e-09	8℃ vs 22℃
Jr01_18890	90.3473	9.97638	1.51448	6.58731	4.4786e-11	3.74432e-09	8℃ vs 22℃
Jr08_15930	414.664	2.22561	0.337914	6.58632	4.50859e-11	3.75798e-09	8℃ vs 22℃
Jr15_07770	2009.17	1.24105	0.188542	6.58233	4.63117e-11	3.84849e-09	8℃ vs 22℃
Jr09_11050	1371.42	-1.45321	0.221471	-6.56164	5.32203e-11	4.40927e-09	8℃ vs 22℃
Jr02_16960	6985.54	-1.22306	0.187942	-6.50765	7.63361e-11	6.28653e-09	8℃ vs 22℃
Jr16_04380	130.152	10.5033	1.61626	6.49854	8.11033e-11	6.65918e-09	8℃ vs 22℃
Jr03_19070	1456.52	-1.42511	0.219723	-6.48596	8.81704e-11	7.2179e-09	8℃ vs 22℃
Jr10_05640	107.783	10.2312	1.57781	6.48446	8.90506e-11	7.26833e-09	8℃ vs 22℃
Jr16_07490	8181.08	-1.88857	0.29153	-6.47813	9.28682e-11	7.51825e-09	8℃ vs 22℃
Jr06_13050	1583.89	1.25829	0.194239	6.47802	9.29327e-11	7.51825e-09	8℃ vs 22℃
Jr07_16660	534.891	2.61534	0.404369	6.46772	9.94947e-11	8.02552e-09	8℃ vs 22℃
Jr11_30680	3405.9	1.19871	0.185636	6.45731	1.0658e-10	8.54761e-09	8℃ vs 22℃
Jr11_03040	1024.63	2.12068	0.328415	6.4573	1.06589e-10	8.54761e-09	8℃ vs 22℃
Jr15_02150	1574.29	1.38629	0.214867	6.45186	1.10485e-10	8.83431e-09	8℃ vs 22℃
Jr05_00140	1667.44	-1.10523	0.17133	-6.45086	1.11215e-10	8.84125e-09	8℃ vs 22℃
Jr15_00160	2847.15	-1.02546	0.159265	-6.43872	1.20489e-10	9.52855e-09	8℃ vs 22℃
Jr11_26030	913.874	2.65627	0.412551	6.43863	1.20553e-10	9.52855e-09	8℃ vs 22℃
Jr07_35140	1296.41	-1.29642	0.2014	-6.43705	1.21819e-10	9.60098e-09	8℃ vs 22℃
Jr03_27200	3106.76	1.7887	0.278105	6.43176	1.26138e-10	9.88474e-09	8℃ vs 22℃
Jr03_22750	6321.19	-1.0972	0.17089	-6.42049	1.35833e-10	1.06143e-08	8℃ vs 22℃
Jr04_01060	4043.72	1.15869	0.180646	6.41413	1.41634e-10	1.10362e-08	8℃ vs 22℃
Jr10_18860	107.062	-10.1761	1.59062	-6.3976	1.57839e-10	1.22642e-08	8℃ vs 22℃
Jr04_20050	1887.85	1.35444	0.211765	6.39598	1.59523e-10	1.23601e-08	8℃ vs 22℃
Jr03_18310	764.516	2.51218	0.393016	6.39205	1.63674e-10	1.26461e-08	8℃ vs 22℃
Jr15_13640	1236.35	-4.0615	0.636162	-6.38438	1.72091e-10	1.32311e-08	8℃ vs 22℃
Jr03_10690	3356.87	-1.40926	0.22074	-6.38428	1.72207e-10	1.32311e-08	8℃ vs 22℃
Jr11_11070	4816.46	1.62618	0.254864	6.38057	1.76434e-10	1.35181e-08	8℃ vs 22℃
Jr03_09000	532.45	1.83816	0.288242	6.37713	1.80437e-10	1.37482e-08	8℃ vs 22℃
Jr13_06600	1898.55	1.42429	0.22339	6.37581	1.81994e-10	1.38285e-08	8℃ vs 22℃
Jr01_22560	2066.76	1.27758	0.200636	6.36768	1.91912e-10	1.4542e-08	8℃ vs 22℃
Jr03_20410	560.949	-2.28037	0.360116	-6.33232	2.41509e-10	1.80668e-08	8℃ vs 22℃
Jr01_06070	2427.37	1.15616	0.182662	6.32953	2.45913e-10	1.82736e-08	8℃ vs 22℃
Jr07_11030	1478.76	1.27119	0.200846	6.32918	2.46473e-10	1.82736e-08	8℃ vs 22℃
Jr09_04630	9037.58	-1.08931	0.172291	-6.32247	2.5741e-10	1.90287e-08	8℃ vs 22℃
Jr13_18910	83.6195	9.86471	1.56036	6.32209	2.58042e-10	1.90287e-08	8℃ vs 22℃
Jr11_28290	1684.14	1.1325	0.17955	6.30746	2.8366e-10	2.07609e-08	8℃ vs 22℃
Jr02_23370	3477.22	1.35839	0.215371	6.30722	2.84088e-10	2.07609e-08	8℃ vs 22℃
Jr03_17270	90.8007	9.98346	1.58292	6.30697	2.84551e-10	2.07609e-08	8℃ vs 22℃
Jr12_22860	3384.25	1.02692	0.162991	6.30046	2.9677e-10	2.15951e-08	8℃ vs 22℃
Jr07_04720	502.275	2.01674	0.320221	6.29796	3.01581e-10	2.18873e-08	8℃ vs 22℃
Jr01_01560	12365.2	-2.01032	0.319319	-6.29563	3.06156e-10	2.21027e-08	8℃ vs 22℃
Jr01_04790	4902.36	-1.23542	0.196322	-6.29282	3.11757e-10	2.23896e-08	8℃ vs 22℃
Jr05_06280	81.5112	9.82791	1.56341	6.2862	3.25334e-10	2.32432e-08	8℃ vs 22℃
Jr13_28820	888.35	-1.34454	0.214	-6.28292	3.32279e-10	2.36779e-08	8℃ vs 22℃
Jr01_12340	3907.04	1.34023	0.213597	6.27456	3.50628e-10	2.48566e-08	8℃ vs 22℃
Jr14_06900	3164.21	-1.48183	0.23629	-6.27121	3.58264e-10	2.53326e-08	8℃ vs 22℃
Jr14_03320	592.211	-2.11561	0.337573	-6.26712	3.67778e-10	2.59388e-08	8℃ vs 22℃
Jr15_05060	634.697	-2.15849	0.34519	-6.25304	4.02529e-10	2.82448e-08	8℃ vs 22℃
Jr02_19990	2521.26	-2.13235	0.341548	-6.24319	4.28733e-10	3.00069e-08	8℃ vs 22℃
Jr03_25270	158.196	-10.7396	1.72097	-6.2404	4.36445e-10	3.04692e-08	8℃ vs 22℃
Jr02_16490	1695.77	-1.94585	0.311977	-6.23718	4.45539e-10	3.10253e-08	8℃ vs 22℃
Jr03_13540	2396.36	-1.95264	0.313338	-6.23176	4.6123e-10	3.19562e-08	8℃ vs 22℃
Jr16_19900	4191.84	1.1733	0.188347	6.22946	4.68046e-10	3.23469e-08	8℃ vs 22℃
Jr16_16940	3101.09	-1.18336	0.190027	-6.22735	4.74402e-10	3.2704e-08	8℃ vs 22℃
Jr14_19310	668.031	1.84277	0.296029	6.22497	4.81657e-10	3.31212e-08	8℃ vs 22℃
Jr03_25390	3669.33	1.23324	0.198125	6.22453	4.83016e-10	3.31318e-08	8℃ vs 22℃
Jr04_05210	5165.92	2.3966	0.385296	6.22015	4.96674e-10	3.39839e-08	8℃ vs 22℃
Jr02_09380	27945.6	1.22484	0.197439	6.20366	5.51658e-10	3.75592e-08	8℃ vs 22℃
Jr04_21400	1084.43	1.59837	0.257749	6.20126	5.60131e-10	3.80419e-08	8℃ vs 22℃
Jr10_19480	397.137	-2.73802	0.441883	-6.19625	5.78259e-10	3.91763e-08	8℃ vs 22℃
Jr01_20980	8309.08	3.26047	0.526728	6.19005	6.01456e-10	4.06478e-08	8℃ vs 22℃
Jr06_04450	3593.59	-1.33234	0.215311	-6.18795	6.09499e-10	4.10904e-08	8℃ vs 22℃
Jr09_15490	88.4624	9.94578	1.6074	6.1875	6.11271e-10	4.11091e-08	8℃ vs 22℃
Jr12_14800	3081.3	1.17501	0.190197	6.17785	6.49824e-10	4.33837e-08	8℃ vs 22℃
Jr09_07380	588.754	2.56418	0.415498	6.17134	6.77151e-10	4.50986e-08	8℃ vs 22℃
Jr06_13780	304.437	-2.17168	0.35196	-6.17023	6.81888e-10	4.53044e-08	8℃ vs 22℃
Jr07_34150	2207.28	1.65695	0.268557	6.16981	6.837e-10	4.53153e-08	8℃ vs 22℃
Jr13_29090	635.396	1.76201	0.285817	6.16481	7.057e-10	4.65491e-08	8℃ vs 22℃
Jr07_18150	3562.09	-1.50317	0.243933	-6.16223	7.17281e-10	4.71998e-08	8℃ vs 22℃
Jr14_09980	1943.83	-1.09526	0.177753	-6.16174	7.19506e-10	4.72332e-08	8℃ vs 22℃
Jr13_03770	1372.25	-1.17731	0.19112	-6.16005	7.27224e-10	4.76263e-08	8℃ vs 22℃
Jr02_19180	1646.49	1.21488	0.197497	6.15138	7.68137e-10	5.00672e-08	8℃ vs 22℃
Jr15_12700	618.549	2.17978	0.35534	6.13434	8.55112e-10	5.5213e-08	8℃ vs 22℃
Jr07_37530	2317.36	2.54464	0.415147	6.12949	8.81622e-10	5.67913e-08	8℃ vs 22℃
Jr10_11250	2717.5	-1.66595	0.271922	-6.12659	8.97841e-10	5.7701e-08	8℃ vs 22℃
Jr16_01320	2464.27	-1.08437	0.177303	-6.11593	9.59978e-10	6.14067e-08	8℃ vs 22℃
Jr10_18080	1724.42	-1.4857	0.242937	-6.11556	9.622e-10	6.14067e-08	8℃ vs 22℃
Jr10_13170	2854.15	-1.21406	0.198666	-6.11105	9.89754e-10	6.28734e-08	8℃ vs 22℃
Jr14_10090	482.218	1.91895	0.314168	6.10804	1.00865e-09	6.39259e-08	8℃ vs 22℃
Jr14_10670	586.331	-2.16587	0.354644	-6.10715	1.01427e-09	6.41348e-08	8℃ vs 22℃
Jr07_27520	479.716	-2.8156	0.461193	-6.10504	1.02776e-09	6.48383e-08	8℃ vs 22℃
Jr08_09770	3799.17	-1.54459	0.253273	-6.09853	1.07049e-09	6.7226e-08	8℃ vs 22℃
Jr06_19550	914.952	-1.38337	0.227266	-6.08699	1.15055e-09	7.20887e-08	8℃ vs 22℃
Jr10_18250	28879	1.30658	0.21467	6.08645	1.15439e-09	7.21653e-08	8℃ vs 22℃
Jr07_13030	1699.98	1.89928	0.313073	6.06659	1.30653e-09	8.09403e-08	8℃ vs 22℃
Jr01_29270	8619.84	1.62723	0.268396	6.0628	1.33773e-09	8.25012e-08	8℃ vs 22℃
Jr08_03550	980.864	1.15298	0.190446	6.05412	1.4119e-09	8.68809e-08	8℃ vs 22℃
Jr13_25690	74.734	-9.65754	1.59725	-6.04637	1.48148e-09	9.05549e-08	8℃ vs 22℃
Jr03_12020	1538.14	1.2445	0.205942	6.04297	1.51302e-09	9.22773e-08	8℃ vs 22℃
Jr03_04770	5017.1	-1.09266	0.180855	-6.04165	1.5255e-09	9.28326e-08	8℃ vs 22℃
Jr13_21800	1059.84	-1.29033	0.213757	-6.03644	1.57547e-09	9.56618e-08	8℃ vs 22℃
Jr07_38430	2106.96	1.50201	0.248856	6.03567	1.58308e-09	9.59126e-08	8℃ vs 22℃
Jr08_09250	4657.63	-1.36572	0.22697	-6.01718	1.77484e-09	1.07059e-07	8℃ vs 22℃
Jr11_07230	400.998	-1.96276	0.326318	-6.01485	1.8005e-09	1.08369e-07	8℃ vs 22℃
Jr03_26990	18341.2	1.23463	0.205512	6.00757	1.88323e-09	1.12854e-07	8℃ vs 22℃
Jr15_04160	642.913	1.88144	0.313452	6.00233	1.9451e-09	1.16056e-07	8℃ vs 22℃
Jr02_00130	2710.48	-1.04391	0.174183	-5.99317	2.05788e-09	1.21992e-07	8℃ vs 22℃
Jr06_02430	5220.56	-1.42296	0.237657	-5.98745	2.13153e-09	1.26085e-07	8℃ vs 22℃
Jr10_05060	125.247	10.4475	1.7458	5.98437	2.1723e-09	1.28221e-07	8℃ vs 22℃
Jr04_15510	1299.09	-1.16744	0.195199	-5.98077	2.2209e-09	1.3081e-07	8℃ vs 22℃
Jr08_16890	1239.97	-1.33461	0.223413	-5.97372	2.31897e-09	1.36063e-07	8℃ vs 22℃
Jr14_19470	616.528	-2.38017	0.398445	-5.97365	2.31999e-09	1.36063e-07	8℃ vs 22℃
Jr02_01960	1446.56	1.50831	0.252638	5.97026	2.36882e-09	1.38342e-07	8℃ vs 22℃
Jr10_03730	1057.83	-1.27987	0.214375	-5.97025	2.36891e-09	1.38342e-07	8℃ vs 22℃
Jr04_02770	1062.78	-1.61208	0.2702	-5.96623	2.42792e-09	1.41189e-07	8℃ vs 22℃
Jr16_11400	3260.04	2.25839	0.379534	5.95042	2.67459e-09	1.54553e-07	8℃ vs 22℃
Jr13_23210	70.5213	9.61916	1.61784	5.94568	2.7532e-09	1.58762e-07	8℃ vs 22℃
Jr11_27020	893.514	1.70058	0.286178	5.9424	2.80882e-09	1.61631e-07	8℃ vs 22℃
Jr01_04830	168.53	-10.8308	1.82527	-5.9338	2.96007e-09	1.69978e-07	8℃ vs 22℃
Jr13_02980	1522.62	1.93695	0.326754	5.92786	3.0691e-09	1.75872e-07	8℃ vs 22℃
Jr01_33920	585.043	-3.70592	0.625713	-5.92272	3.16659e-09	1.81082e-07	8℃ vs 22℃
Jr03_23900	710.257	-4.30727	0.727397	-5.92149	3.19047e-09	1.82068e-07	8℃ vs 22℃
Jr13_08710	918.203	1.02731	0.173504	5.92098	3.20038e-09	1.82256e-07	8℃ vs 22℃
Jr13_26080	9751.34	-1.22174	0.206778	-5.90844	3.45363e-09	1.95867e-07	8℃ vs 22℃
Jr13_15780	2771.92	2.09206	0.354209	5.90629	3.49894e-09	1.98028e-07	8℃ vs 22℃
Jr08_14500	64.9046	9.49936	1.61045	5.89857	3.66664e-09	2.06669e-07	8℃ vs 22℃
Jr07_33620	1858.15	-1.42673	0.242173	-5.89135	3.83064e-09	2.15194e-07	8℃ vs 22℃
Jr04_19990	582.061	3.09207	0.52486	5.89122	3.83352e-09	2.15194e-07	8℃ vs 22℃
Jr07_37350	924.927	1.16605	0.198006	5.88896	3.88644e-09	2.1772e-07	8℃ vs 22℃
Jr12_04800	2864.74	1.18098	0.200579	5.88784	3.9128e-09	2.18751e-07	8℃ vs 22℃
Jr03_08770	638.893	-2.48685	0.42278	-5.88215	4.04981e-09	2.24585e-07	8℃ vs 22℃
Jr11_24590	604.833	-2.83263	0.482173	-5.8747	4.23598e-09	2.34436e-07	8℃ vs 22℃
Jr11_13790	1098.66	1.60529	0.274009	5.85854	4.66952e-09	2.57395e-07	8℃ vs 22℃
Jr11_21090	3655.45	-1.5473	0.26422	-5.8561	4.73854e-09	2.60676e-07	8℃ vs 22℃
Jr07_11640	1932.58	1.027	0.175395	5.85538	4.75908e-09	2.61284e-07	8℃ vs 22℃
Jr03_13110	3921.31	-1.50893	0.25783	-5.85242	4.84465e-09	2.65452e-07	8℃ vs 22℃
Jr15_05870	1780.45	-1.2724	0.21766	-5.84581	5.04122e-09	2.75127e-07	8℃ vs 22℃
Jr03_10110	3194.86	-1.36886	0.234364	-5.84074	5.19688e-09	2.8306e-07	8℃ vs 22℃
Jr06_04150	32040.7	-1.69639	0.290754	-5.83444	5.39713e-09	2.92807e-07	8℃ vs 22℃
Jr14_19680	807.211	2.25148	0.385975	5.83324	5.43619e-09	2.94346e-07	8℃ vs 22℃
Jr13_06000	4911.59	1.15976	0.198882	5.83139	5.4966e-09	2.97032e-07	8℃ vs 22℃
Jr13_06300	2570.75	-1.16353	0.199592	-5.82955	5.55786e-09	2.99754e-07	8℃ vs 22℃
Jr07_03740	460.882	2.35097	0.403642	5.82439	5.73222e-09	3.08553e-07	8℃ vs 22℃
Jr01_30090	524.029	-3.09957	0.532591	-5.8198	5.89166e-09	3.16515e-07	8℃ vs 22℃
Jr02_07340	1181.1	-1.0574	0.181781	-5.81689	5.99542e-09	3.21462e-07	8℃ vs 22℃
Jr15_04930	1620.8	-1.35307	0.233526	-5.7941	6.86866e-09	3.66853e-07	8℃ vs 22℃
Jr08_10090	3535.33	1.1884	0.205121	5.79367	6.88653e-09	3.67095e-07	8℃ vs 22℃
Jr10_00750	2896.87	-1.12575	0.194486	-5.78832	7.10931e-09	3.78237e-07	8℃ vs 22℃
Jr11_01470	8686.01	-1.16609	0.201478	-5.7877	7.1357e-09	3.78908e-07	8℃ vs 22℃
Jr04_21590	5872.31	1.01365	0.175252	5.78399	7.29473e-09	3.86607e-07	8℃ vs 22℃
Jr11_30890	67.8937	-9.51922	1.64786	-5.77671	7.61772e-09	4.02175e-07	8℃ vs 22℃
Jr10_10380	102.033	-10.1068	1.7529	-5.76577	8.12869e-09	4.28329e-07	8℃ vs 22℃
Jr14_09400	2505.42	-1.34123	0.232685	-5.76412	8.20833e-09	4.31698e-07	8℃ vs 22℃
Jr08_19640	292.494	-1.70144	0.295272	-5.76231	8.29727e-09	4.35543e-07	8℃ vs 22℃
Jr13_29050	851.025	1.59291	0.27648	5.76142	8.34112e-09	4.37011e-07	8℃ vs 22℃
Jr10_08540	7491.49	-2.05656	0.356987	-5.76088	8.36749e-09	4.37559e-07	8℃ vs 22℃
Jr01_31420	29051.5	1.01119	0.175876	5.74946	8.95305e-09	4.66407e-07	8℃ vs 22℃
Jr01_03870	2453.66	1.03471	0.180188	5.74241	9.33412e-09	4.85339e-07	8℃ vs 22℃
Jr10_00040	94.9528	10.0479	1.75064	5.73953	9.49423e-09	4.92106e-07	8℃ vs 22℃
Jr12_18860	829.62	1.87569	0.326809	5.73942	9.50004e-09	4.92106e-07	8℃ vs 22℃
Jr06_04220	61.2217	9.41491	1.64068	5.7384	9.55741e-09	4.93364e-07	8℃ vs 22℃
Jr15_00960	7822.91	-1.44469	0.25176	-5.73835	9.56021e-09	4.93364e-07	8℃ vs 22℃
Jr01_25420	3029.32	-1.0308	0.179715	-5.73578	9.70658e-09	4.9998e-07	8℃ vs 22℃
Jr13_09990	818.734	2.39549	0.417769	5.734	9.80915e-09	5.04319e-07	8℃ vs 22℃
Jr09_11900	2439.49	1.56329	0.272733	5.73193	9.92944e-09	5.08602e-07	8℃ vs 22℃
Jr08_10150	2004.61	1.52133	0.265511	5.72982	1.00539e-08	5.12117e-07	8℃ vs 22℃
Jr13_23530	1447.71	1.10289	0.192504	5.7292	1.00906e-08	5.13037e-07	8℃ vs 22℃
Jr01_24620	12008.6	1.18778	0.20763	5.72067	1.06105e-08	5.38472e-07	8℃ vs 22℃
Jr06_18380	1945.51	1.27974	0.223829	5.71746	1.08125e-08	5.47715e-07	8℃ vs 22℃
Jr05_15790	4465.33	-1.03513	0.18115	-5.7142	1.1022e-08	5.57298e-07	8℃ vs 22℃
Jr15_09300	815.094	1.3688	0.239635	5.71201	1.11647e-08	5.62457e-07	8℃ vs 22℃
Jr03_08620	576.752	-1.60609	0.281177	-5.71201	1.11649e-08	5.62457e-07	8℃ vs 22℃
Jr01_33390	6826.05	1.0074	0.176523	5.70689	1.1506e-08	5.77525e-07	8℃ vs 22℃
Jr11_19350	660.13	1.45523	0.255128	5.70391	1.1709e-08	5.86643e-07	8℃ vs 22℃
Jr02_23250	96.7116	10.0748	1.76786	5.69889	1.20587e-08	6.01974e-07	8℃ vs 22℃
Jr16_21670	764.111	-2.21098	0.388016	-5.69816	1.21108e-08	6.0301e-07	8℃ vs 22℃
Jr12_09700	1617.82	-1.04479	0.183361	-5.69798	1.21233e-08	6.0301e-07	8℃ vs 22℃
Jr13_13610	32940.2	-1.13586	0.199487	-5.69391	1.24164e-08	6.16474e-07	8℃ vs 22℃
Jr11_24870	2477.48	1.17234	0.205913	5.69338	1.24552e-08	6.17282e-07	8℃ vs 22℃
Jr04_08980	125.33	10.4485	1.83608	5.69066	1.26552e-08	6.24943e-07	8℃ vs 22℃
Jr10_10300	63.5236	-9.42346	1.65728	-5.6861	1.29972e-08	6.39536e-07	8℃ vs 22℃
Jr15_03890	520.346	2.30418	0.405525	5.68199	1.3314e-08	6.53956e-07	8℃ vs 22℃
Jr02_26140	2351.76	-1.79021	0.315333	-5.6772	1.36915e-08	6.70104e-07	8℃ vs 22℃
Jr07_31410	5292.79	1.6773	0.295747	5.67141	1.41625e-08	6.91927e-07	8℃ vs 22℃
Jr06_19420	2181.02	-1.41516	0.249868	-5.66363	1.48204e-08	7.21506e-07	8℃ vs 22℃
Jr16_15520	1143.12	-2.05223	0.362908	-5.65498	1.55867e-08	7.57468e-07	8℃ vs 22℃
Jr10_23630	6163.89	1.02875	0.182094	5.64955	1.60866e-08	7.80386e-07	8℃ vs 22℃
Jr16_11200	2235.07	1.17029	0.207226	5.64739	1.62902e-08	7.88868e-07	8℃ vs 22℃
Jr08_16360	4682.34	-1.11736	0.197925	-5.64534	1.64852e-08	7.9691e-07	8℃ vs 22℃
Jr10_05610	1759.65	1.23996	0.219703	5.64378	1.66353e-08	8.02754e-07	8℃ vs 22℃
Jr12_18890	59.8566	-9.33753	1.65521	-5.64129	1.68778e-08	8.12922e-07	8℃ vs 22℃
Jr13_12360	2138.85	-1.02254	0.181366	-5.63799	1.72048e-08	8.25892e-07	8℃ vs 22℃
Jr13_23650	991.698	1.18091	0.20952	5.63627	1.73773e-08	8.3272e-07	8℃ vs 22℃
Jr11_18130	946.981	1.57994	0.280432	5.63394	1.76142e-08	8.42601e-07	8℃ vs 22℃
Jr09_10710	1597.1	1.73277	0.308116	5.62378	1.86826e-08	8.86008e-07	8℃ vs 22℃
Jr11_21270	60.9486	-9.36372	1.66586	-5.62095	1.89907e-08	8.97523e-07	8℃ vs 22℃
Jr16_17170	1118.42	-1.9577	0.348759	-5.61332	1.98478e-08	9.36424e-07	8℃ vs 22℃
Jr02_08920	2372.79	-1.20926	0.215556	-5.60999	2.02336e-08	9.5136e-07	8℃ vs 22℃
Jr01_09720	1164.69	1.81688	0.323891	5.60955	2.02857e-08	9.52181e-07	8℃ vs 22℃
Jr07_10430	741.841	2.56226	0.457137	5.60501	2.08239e-08	9.75777e-07	8℃ vs 22℃
Jr16_19750	64.6977	-9.4497	1.68652	-5.60306	2.10597e-08	9.85151e-07	8℃ vs 22℃
Jr01_24170	595.817	1.60934	0.287551	5.59672	2.1844e-08	1.01837e-06	8℃ vs 22℃
Jr03_00990	61.7617	9.42772	1.68472	5.59601	2.19338e-08	1.02083e-06	8℃ vs 22℃
Jr08_00220	1305.84	2.70541	0.483978	5.58994	2.27144e-08	1.05538e-06	8℃ vs 22℃
Jr02_09690	6382.18	1.09356	0.195963	5.58046	2.39878e-08	1.11266e-06	8℃ vs 22℃
Jr11_25450	2221.64	1.05214	0.188708	5.57546	2.46871e-08	1.14317e-06	8℃ vs 22℃
Jr06_01020	825.268	1.35748	0.243832	5.56728	2.5875e-08	1.19416e-06	8℃ vs 22℃
Jr16_11720	396.656	-2.43954	0.438281	-5.56614	2.60441e-08	1.19995e-06	8℃ vs 22℃
Jr08_02380	1374.38	1.15451	0.207645	5.56003	2.69736e-08	1.23862e-06	8℃ vs 22℃
Jr10_24930	8777.88	1.26944	0.228828	5.54759	2.8964e-08	1.3234e-06	8℃ vs 22℃
Jr04_01070	96.075	4.0174	0.724285	5.54672	2.91081e-08	1.32777e-06	8℃ vs 22℃
Jr02_22810	782.619	1.61603	0.291678	5.54046	3.0168e-08	1.37157e-06	8℃ vs 22℃
Jr03_06260	2197.91	-1.39285	0.251724	-5.53324	3.14373e-08	1.42457e-06	8℃ vs 22℃
Jr04_01840	1868.12	1.25198	0.226499	5.52753	3.24773e-08	1.46928e-06	8℃ vs 22℃
Jr13_08610	4892.89	-1.34815	0.244072	-5.52359	3.32139e-08	1.50013e-06	8℃ vs 22℃
Jr14_17770	59.0283	9.36218	1.69555	5.52161	3.35907e-08	1.51467e-06	8℃ vs 22℃
Jr12_08360	643.511	-2.54935	0.461834	-5.52005	3.38896e-08	1.52564e-06	8℃ vs 22℃
Jr13_10730	8694.12	-1.09385	0.198231	-5.51805	3.42783e-08	1.54062e-06	8℃ vs 22℃
Jr11_23950	1330.46	-1.41361	0.256487	-5.51144	3.55917e-08	1.59444e-06	8℃ vs 22℃
Jr08_22020	600.406	2.35035	0.426655	5.50878	3.61326e-08	1.61341e-06	8℃ vs 22℃
Jr02_00200	394.72	-1.68111	0.305222	-5.50784	3.63256e-08	1.6194e-06	8℃ vs 22℃
Jr07_17980	1002.06	1.50588	0.273484	5.50628	3.66506e-08	1.63125e-06	8℃ vs 22℃
Jr13_07720	55.6431	-9.232	1.67678	-5.50579	3.67524e-08	1.63314e-06	8℃ vs 22℃
Jr03_27020	1412.98	-1.17336	0.213189	-5.50386	3.7156e-08	1.64841e-06	8℃ vs 22℃
Jr01_14360	4055.06	1.86815	0.339658	5.50009	3.79588e-08	1.67873e-06	8℃ vs 22℃
Jr10_17030	470.847	2.24268	0.407755	5.50008	3.79614e-08	1.67873e-06	8℃ vs 22℃
Jr16_16250	1540.83	-2.12168	0.385832	-5.49897	3.82008e-08	1.68389e-06	8℃ vs 22℃
Jr14_18840	5161.93	1.02919	0.187218	5.49728	3.85683e-08	1.695e-06	8℃ vs 22℃
Jr10_01990	10284.5	-1.14389	0.208216	-5.49377	3.93435e-08	1.72322e-06	8℃ vs 22℃
Jr11_20970	837.293	1.76719	0.321772	5.49205	3.973e-08	1.73462e-06	8℃ vs 22℃
Jr13_08790	1079.39	3.36132	0.612237	5.49023	4.01418e-08	1.74983e-06	8℃ vs 22℃
Jr09_08260	541.02	2.003	0.365038	5.48709	4.086e-08	1.77551e-06	8℃ vs 22℃
Jr06_20670	3331.47	-1.81727	0.331222	-5.48655	4.09851e-08	1.77813e-06	8℃ vs 22℃
Jr15_12010	89.7951	-9.92264	1.81245	-5.4747	4.38255e-08	1.89539e-06	8℃ vs 22℃
Jr12_20690	1271.67	1.25128	0.229133	5.46096	4.73559e-08	2.03845e-06	8℃ vs 22℃
Jr07_04970	61.82	9.42895	1.7283	5.45561	4.8805e-08	2.09101e-06	8℃ vs 22℃
Jr14_14790	143.9	10.6481	1.95315	5.45176	4.98745e-08	2.13351e-06	8℃ vs 22℃
Jr11_03430	1201.17	2.0138	0.370278	5.43861	5.36976e-08	2.28285e-06	8℃ vs 22℃
Jr13_21780	59.5753	-9.33079	1.71635	-5.43641	5.43647e-08	2.30765e-06	8℃ vs 22℃
Jr15_08860	4923.12	-1.16388	0.21418	-5.43411	5.50709e-08	2.33402e-06	8℃ vs 22℃
Jr01_08630	466.977	2.06372	0.37984	5.43314	5.53713e-08	2.34314e-06	8℃ vs 22℃
Jr03_21310	777.481	1.18333	0.217944	5.42949	5.65161e-08	2.38791e-06	8℃ vs 22℃
Jr08_08910	2761.11	1.59529	0.294029	5.42562	5.77527e-08	2.43269e-06	8℃ vs 22℃
Jr14_10390	676.327	-3.46609	0.639732	-5.41804	6.02572e-08	2.53044e-06	8℃ vs 22℃
Jr08_21170	4265.95	-1.25321	0.231583	-5.41148	6.25049e-08	2.61683e-06	8℃ vs 22℃
Jr01_34580	63.5784	9.46946	1.75186	5.40537	6.4674e-08	2.70353e-06	8℃ vs 22℃
Jr12_24050	2512.81	-1.18152	0.219067	-5.3934	6.91365e-08	2.88569e-06	8℃ vs 22℃
Jr02_17620	419.602	-2.40731	0.446622	-5.39004	7.04408e-08	2.93567e-06	8℃ vs 22℃
Jr12_23510	2260.05	1.71448	0.318241	5.38736	7.15009e-08	2.97535e-06	8℃ vs 22℃
Jr11_17740	1320.01	1.17775	0.218669	5.38598	7.20501e-08	2.99367e-06	8℃ vs 22℃
Jr03_22940	2399.93	1.26693	0.235541	5.37882	7.49741e-08	3.10578e-06	8℃ vs 22℃
Jr14_00270	1447.68	1.41811	0.264236	5.36684	8.01302e-08	3.31438e-06	8℃ vs 22℃
Jr09_02220	51.2435	9.15836	1.70694	5.36538	8.0781e-08	3.33628e-06	8℃ vs 22℃
Jr13_08620	216.983	2.17731	0.405884	5.36437	8.12315e-08	3.34549e-06	8℃ vs 22℃
Jr16_02240	54.1737	9.23868	1.7224	5.36385	8.14676e-08	3.34955e-06	8℃ vs 22℃
Jr08_02000	4046.15	1.21114	0.225826	5.36317	8.17755e-08	3.35719e-06	8℃ vs 22℃
Jr07_29010	3462.71	-1.57234	0.293191	-5.36284	8.19219e-08	3.35819e-06	8℃ vs 22℃
Jr14_19710	14975.9	-1.3175	0.24586	-5.35874	8.38056e-08	3.4252e-06	8℃ vs 22℃
Jr10_18370	73.4738	-9.63327	1.80079	-5.34946	8.82186e-08	3.58956e-06	8℃ vs 22℃
Jr11_25540	1049.75	1.34163	0.250998	5.34519	9.03238e-08	3.66979e-06	8℃ vs 22℃
Jr10_07050	1837.42	1.36034	0.254547	5.34417	9.0831e-08	3.68495e-06	8℃ vs 22℃
Jr02_12050	996.264	-1.27283	0.238284	-5.34166	9.21007e-08	3.73096e-06	8℃ vs 22℃
Jr12_01790	3077.55	1.57306	0.294592	5.33978	9.30597e-08	3.75874e-06	8℃ vs 22℃
Jr02_08020	585.803	-2.57619	0.483224	-5.33126	9.75319e-08	3.92209e-06	8℃ vs 22℃
Jr04_13920	5360.83	-1.45708	0.273415	-5.32917	9.86633e-08	3.95602e-06	8℃ vs 22℃
Jr04_22430	67.9934	-9.52134	1.78692	-5.32834	9.91146e-08	3.96834e-06	8℃ vs 22℃
Jr11_21060	1565.62	-1.60099	0.300588	-5.32621	1.00284e-07	4.00601e-06	8℃ vs 22℃
Jr03_08260	457.507	1.73035	0.324959	5.32481	1.0106e-07	4.02861e-06	8℃ vs 22℃
Jr11_15800	68.7281	-9.53691	1.79172	-5.32278	1.02193e-07	4.06792e-06	8℃ vs 22℃
Jr15_04030	991.406	1.78122	0.334721	5.32151	1.0291e-07	4.09052e-06	8℃ vs 22℃
Jr01_00800	1617.32	-2.13477	0.401217	-5.32074	1.03347e-07	4.10195e-06	8℃ vs 22℃
Jr13_10030	2731.77	2.0328	0.382102	5.32005	1.03736e-07	4.11147e-06	8℃ vs 22℃
Jr14_21340	1072.82	-1.21935	0.229223	-5.3195	1.0405e-07	4.11208e-06	8℃ vs 22℃
Jr04_19520	1710.04	-1.01449	0.190755	-5.31827	1.04759e-07	4.13415e-06	8℃ vs 22℃
Jr06_15330	3149.2	1.54885	0.29163	5.31099	1.0903e-07	4.29039e-06	8℃ vs 22℃
Jr01_09690	1689.91	1.71868	0.323915	5.30597	1.12074e-07	4.40387e-06	8℃ vs 22℃
Jr03_02480	594.883	1.25454	0.236559	5.30331	1.13724e-07	4.46235e-06	8℃ vs 22℃
Jr01_09990	2276.66	1.08669	0.205071	5.29907	1.16391e-07	4.56048e-06	8℃ vs 22℃
Jr05_04520	625.454	-1.57613	0.298439	-5.28124	1.28315e-07	5.0063e-06	8℃ vs 22℃
Jr10_22660	2507.86	-1.3058	0.247315	-5.2799	1.29252e-07	5.03571e-06	8℃ vs 22℃
Jr14_05760	2931.06	-1.21967	0.231091	-5.27789	1.30682e-07	5.07704e-06	8℃ vs 22℃
Jr09_11830	54.0533	9.23544	1.75061	5.27555	1.32359e-07	5.13493e-06	8℃ vs 22℃
Jr13_00830	1326.36	1.37861	0.261406	5.27382	1.33611e-07	5.1762e-06	8℃ vs 22℃
Jr13_11820	52.4906	9.19281	1.74371	5.27198	1.34959e-07	5.22108e-06	8℃ vs 22℃
Jr07_28940	8472.63	1.53869	0.29222	5.26553	1.39787e-07	5.39268e-06	8℃ vs 22℃
Jr11_00230	173.179	-2.53264	0.481054	-5.26478	1.40355e-07	5.40699e-06	8℃ vs 22℃
Jr13_22100	2184.2	-2.37907	0.451974	-5.26372	1.41166e-07	5.42306e-06	8℃ vs 22℃
Jr08_03560	77.7376	-3.42951	0.652078	-5.25935	1.44563e-07	5.5381e-06	8℃ vs 22℃
Jr08_13470	1291.37	-1.75305	0.333429	-5.25765	1.45909e-07	5.58187e-06	8℃ vs 22℃
Jr09_08880	1962.13	-1.07734	0.205001	-5.25529	1.47789e-07	5.63032e-06	8℃ vs 22℃
Jr04_17870	1955.69	1.36979	0.260696	5.25434	1.48553e-07	5.6447e-06	8℃ vs 22℃
Jr12_01840	367.669	1.7469	0.33247	5.25431	1.48577e-07	5.6447e-06	8℃ vs 22℃
Jr03_16110	56.9108	-9.26427	1.76422	-5.25121	1.51102e-07	5.72482e-06	8℃ vs 22℃
Jr07_16820	979.277	-1.71941	0.327829	-5.24484	1.5642e-07	5.91e-06	8℃ vs 22℃
Jr06_19280	64.3987	-9.44322	1.8015	-5.24187	1.58959e-07	5.98027e-06	8℃ vs 22℃
Jr13_29080	1482.73	1.57767	0.301	5.24143	1.59337e-07	5.98027e-06	8℃ vs 22℃
Jr07_03310	6038.09	1.0904	0.208046	5.24116	1.59571e-07	5.98027e-06	8℃ vs 22℃
Jr10_01270	1707.8	-1.03682	0.197822	-5.24114	1.59584e-07	5.98027e-06	8℃ vs 22℃
Jr08_13130	3152.75	1.00581	0.191957	5.23976	1.60783e-07	6.01701e-06	8℃ vs 22℃
Jr07_38890	1766.18	1.74066	0.332437	5.23604	1.64057e-07	6.13117e-06	8℃ vs 22℃
Jr14_13570	2054.24	-1.11022	0.212047	-5.23575	1.64318e-07	6.13259e-06	8℃ vs 22℃
Jr13_16870	1927.08	1.32783	0.253719	5.23347	1.66361e-07	6.20043e-06	8℃ vs 22℃
Jr04_20230	1930.57	1.15267	0.220268	5.23305	1.66737e-07	6.20603e-06	8℃ vs 22℃
Jr12_24830	1370.84	1.27954	0.244638	5.23033	1.69205e-07	6.28808e-06	8℃ vs 22℃
Jr16_06950	574.091	1.82318	0.348592	5.23012	1.69398e-07	6.28808e-06	8℃ vs 22℃
Jr06_13680	2892.81	-1.01473	0.194078	-5.22843	1.70951e-07	6.33718e-06	8℃ vs 22℃
Jr07_20590	552.123	-2.2117	0.42312	-5.22712	1.72173e-07	6.37386e-06	8℃ vs 22℃
Jr04_12840	983.01	-1.45923	0.279349	-5.22368	1.75402e-07	6.4847e-06	8℃ vs 22℃
Jr08_01600	3090.71	1.93805	0.371183	5.22127	1.77705e-07	6.55221e-06	8℃ vs 22℃
Jr03_02880	1614.42	1.88006	0.360156	5.22012	1.78806e-07	6.56641e-06	8℃ vs 22℃
Jr07_22020	1071.37	1.04668	0.200983	5.20782	1.91072e-07	6.98885e-06	8℃ vs 22℃
Jr09_10500	70.9493	9.62805	1.85421	5.19254	2.07446e-07	7.55764e-06	8℃ vs 22℃
Jr11_31260	4256.05	-1.1873	0.228759	-5.19018	2.1009e-07	7.64382e-06	8℃ vs 22℃
Jr13_04340	1540.51	-1.86616	0.359775	-5.18703	2.13675e-07	7.76399e-06	8℃ vs 22℃
Jr01_06100	4016.37	-1.81173	0.349449	-5.18454	2.16547e-07	7.85795e-06	8℃ vs 22℃
Jr16_01080	7397.99	-1.19369	0.23031	-5.18298	2.18366e-07	7.90314e-06	8℃ vs 22℃
Jr01_30440	1024.22	1.08686	0.20996	5.17653	2.26055e-07	8.17067e-06	8℃ vs 22℃
Jr01_10720	2231.12	-1.40661	0.272119	-5.16912	2.35202e-07	8.461e-06	8℃ vs 22℃
Jr06_02140	55.0572	-9.2166	1.78304	-5.16903	2.35318e-07	8.461e-06	8℃ vs 22℃
Jr05_07550	233.244	-1.96287	0.379865	-5.16729	2.37511e-07	8.52052e-06	8℃ vs 22℃
Jr08_22970	5081.66	1.85409	0.358818	5.16723	2.37593e-07	8.52052e-06	8℃ vs 22℃
Jr07_21300	134.571	-2.78787	0.539668	-5.1659	2.39279e-07	8.5698e-06	8℃ vs 22℃
Jr10_25930	24230.6	1.27512	0.247351	5.15512	2.53465e-07	9.0406e-06	8℃ vs 22℃
Jr03_19000	1114.15	-1.42248	0.275947	-5.15492	2.53739e-07	9.0406e-06	8℃ vs 22℃
Jr16_21400	85.9749	-9.85942	1.91351	-5.15254	2.56977e-07	9.1323e-06	8℃ vs 22℃
Jr03_03930	1103.1	-1.37338	0.26662	-5.15108	2.58996e-07	9.19154e-06	8℃ vs 22℃
Jr13_22080	779.705	-2.55341	0.495726	-5.15085	2.59312e-07	9.19154e-06	8℃ vs 22℃
Jr10_04700	69.2456	-9.54782	1.85534	-5.14613	2.65909e-07	9.40115e-06	8℃ vs 22℃
Jr16_10700	8453.4	-1.36103	0.264749	-5.14083	2.73529e-07	9.65814e-06	8℃ vs 22℃
Jr12_16820	173.884	3.84779	0.74852	5.14053	2.73957e-07	9.66086e-06	8℃ vs 22℃
Jr11_23640	2546.25	1.17859	0.229436	5.13689	2.79319e-07	9.8122e-06	8℃ vs 22℃
Jr05_07690	1600.28	-1.60218	0.312173	-5.13233	2.86176e-07	1.00147e-05	8℃ vs 22℃
Jr10_15610	3332.75	1.38289	0.269698	5.12755	2.9354e-07	1.02463e-05	8℃ vs 22℃
Jr11_02640	2189.57	1.5368	0.300161	5.1199	3.057e-07	1.06303e-05	8℃ vs 22℃
Jr05_09180	1204.14	1.95404	0.381732	5.11889	3.07341e-07	1.06605e-05	8℃ vs 22℃
Jr01_01820	50.7315	-9.09894	1.77752	-5.11889	3.07342e-07	1.06605e-05	8℃ vs 22℃
Jr12_17520	5436.77	-1.0024	0.195971	-5.11502	3.13712e-07	1.0854e-05	8℃ vs 22℃
Jr04_06190	1182.67	-1.72297	0.337043	-5.11202	3.18727e-07	1.09999e-05	8℃ vs 22℃
Jr03_13970	3207.49	1.34173	0.262551	5.11036	3.21541e-07	1.10831e-05	8℃ vs 22℃
Jr01_07080	582.054	2.87438	0.562652	5.10863	3.24497e-07	1.1171e-05	8℃ vs 22℃
Jr07_29850	8978.1	1.14189	0.224388	5.08891	3.60129e-07	1.23205e-05	8℃ vs 22℃
Jr03_05860	1490.06	-1.18893	0.233925	-5.08254	3.72422e-07	1.27253e-05	8℃ vs 22℃
Jr07_30490	2061.13	-1.31559	0.258861	-5.08221	3.73062e-07	1.27313e-05	8℃ vs 22℃
Jr12_23900	1738.85	2.98828	0.588195	5.08043	3.76572e-07	1.28352e-05	8℃ vs 22℃
Jr14_06750	575.553	1.43289	0.282084	5.07964	3.78159e-07	1.28733e-05	8℃ vs 22℃
Jr11_28040	916.812	1.13186	0.222898	5.07794	3.81551e-07	1.29567e-05	8℃ vs 22℃
Jr03_25800	7681.78	1.01675	0.200352	5.0748	3.87903e-07	1.31238e-05	8℃ vs 22℃
Jr13_23170	90.2959	9.97565	1.96601	5.07407	3.89403e-07	1.31422e-05	8℃ vs 22℃
Jr04_12180	45.7385	8.99431	1.77302	5.07288	3.91845e-07	1.32084e-05	8℃ vs 22℃
Jr07_37790	794.068	2.53733	0.501177	5.06273	4.1329e-07	1.38633e-05	8℃ vs 22℃
Jr07_01150	4402.79	-1.33655	0.264123	-5.06032	4.18545e-07	1.40225e-05	8℃ vs 22℃
Jr12_17640	49.675	9.11342	1.8016	5.05853	4.22511e-07	1.41382e-05	8℃ vs 22℃
Jr06_09610	2973.33	1.11959	0.221379	5.05733	4.25158e-07	1.42095e-05	8℃ vs 22℃
Jr11_16340	3068.15	1.17877	0.233351	5.05147	4.38412e-07	1.46169e-05	8℃ vs 22℃
Jr12_00570	751.273	1.93728	0.383593	5.05034	4.41015e-07	1.46859e-05	8℃ vs 22℃
Jr06_04960	4516.31	-1.21764	0.241171	-5.04886	4.44456e-07	1.47643e-05	8℃ vs 22℃
Jr_Scaffold_709_00010	866.361	-1.41133	0.279547	-5.04863	4.44979e-07	1.47643e-05	8℃ vs 22℃
Jr03_05770	3994.11	-1.05296	0.208637	-5.04686	4.49139e-07	1.48664e-05	8℃ vs 22℃
Jr12_24460	1761.67	-1.26832	0.251358	-5.04587	4.51468e-07	1.49256e-05	8℃ vs 22℃
Jr13_28900	867.154	-1.25821	0.24955	-5.04191	4.60919e-07	1.52126e-05	8℃ vs 22℃
Jr07_01730	2713.61	1.2564	0.249199	5.04177	4.61255e-07	1.52126e-05	8℃ vs 22℃
Jr01_34020	77255.7	1.36671	0.271538	5.0332	4.8237e-07	1.58141e-05	8℃ vs 22℃
Jr07_28860	1902.47	1.0274	0.204164	5.03222	4.84836e-07	1.58761e-05	8℃ vs 22℃
Jr16_04630	3632.9	1.78775	0.355559	5.028	4.95624e-07	1.61908e-05	8℃ vs 22℃
Jr01_11480	1456.15	1.20312	0.239349	5.02662	4.99212e-07	1.62693e-05	8℃ vs 22℃
Jr12_06760	5254.52	-1.05499	0.210074	-5.02201	5.11335e-07	1.66447e-05	8℃ vs 22℃
Jr04_20010	44.3309	8.94927	1.78246	5.02075	5.14702e-07	1.67147e-05	8℃ vs 22℃
Jr13_02280	817.818	-1.09331	0.217857	-5.01849	5.20795e-07	1.68728e-05	8℃ vs 22℃
Jr11_14290	64.4809	-9.44481	1.88213	-5.01814	5.21752e-07	1.68839e-05	8℃ vs 22℃
Jr03_09430	455.882	-2.03812	0.406288	-5.01645	5.26356e-07	1.70129e-05	8℃ vs 22℃
Jr13_06610	2067.28	1.4317	0.285455	5.01548	5.29019e-07	1.70589e-05	8℃ vs 22℃
Jr07_20330	662.725	1.58177	0.315757	5.00945	5.45865e-07	1.75815e-05	8℃ vs 22℃
Jr07_01230	436.875	2.72507	0.544042	5.00894	5.47318e-07	1.76076e-05	8℃ vs 22℃
Jr11_26200	5477.19	1.30443	0.260658	5.00436	5.60465e-07	1.79885e-05	8℃ vs 22℃
Jr10_13620	16453.8	1.013	0.202523	5.00189	5.67717e-07	1.81788e-05	8℃ vs 22℃
Jr08_09670	1674.67	1.26063	0.252163	4.99926	5.75511e-07	1.8407e-05	8℃ vs 22℃
Jr11_04190	1100.36	-1.42963	0.28624	-4.99452	5.8982e-07	1.88427e-05	8℃ vs 22℃
Jr08_09740	654.389	1.39787	0.279974	4.99287	5.94879e-07	1.89823e-05	8℃ vs 22℃
Jr01_11730	1079.34	1.08067	0.216498	4.99158	5.98868e-07	1.90875e-05	8℃ vs 22℃
Jr16_06370	2608.18	-1.0391	0.208489	-4.98398	6.22895e-07	1.97466e-05	8℃ vs 22℃
Jr09_15710	1888.27	1.40032	0.281028	4.98286	6.26501e-07	1.98303e-05	8℃ vs 22℃
Jr14_18670	830.045	-1.56413	0.313949	-4.98211	6.28937e-07	1.98845e-05	8℃ vs 22℃
Jr10_14610	43.1165	8.90922	1.79068	4.97534	6.5134e-07	2.05221e-05	8℃ vs 22℃
Jr04_11830	11279.6	1.28863	0.259117	4.97317	6.58665e-07	2.07054e-05	8℃ vs 22℃
Jr11_17790	2604.25	1.2152	0.24448	4.97057	6.67574e-07	2.09289e-05	8℃ vs 22℃
Jr06_03570	44.8166	-8.91986	1.79459	-4.97043	6.68058e-07	2.09289e-05	8℃ vs 22℃
Jr15_05930	1508.48	-1.07872	0.217217	-4.96608	6.8321e-07	2.13793e-05	8℃ vs 22℃
Jr12_12300	4191.07	1.15285	0.232231	4.96423	6.89736e-07	2.15589e-05	8℃ vs 22℃
Jr01_33930	2842.38	1.72151	0.346877	4.96287	6.94599e-07	2.16863e-05	8℃ vs 22℃
Jr14_02910	759.201	1.45189	0.292703	4.96028	7.03909e-07	2.19272e-05	8℃ vs 22℃
Jr02_15390	1037.72	1.66373	0.335465	4.95948	7.06827e-07	2.19932e-05	8℃ vs 22℃
Jr02_14180	1288.62	1.17691	0.237421	4.95708	7.15622e-07	2.22417e-05	8℃ vs 22℃
Jr08_03440	527.289	6.10102	1.23134	4.95479	7.24095e-07	2.24796e-05	8℃ vs 22℃
Jr03_21260	1947.42	1.13283	0.228747	4.95233	7.33284e-07	2.27392e-05	8℃ vs 22℃
Jr10_25110	66.645	-9.49236	1.91717	-4.95123	7.37442e-07	2.28167e-05	8℃ vs 22℃
Jr04_19800	1237.7	1.39258	0.281648	4.94439	7.63838e-07	2.35804e-05	8℃ vs 22℃
Jr05_08280	4371.15	-1.00604	0.203697	-4.93891	7.85613e-07	2.4171e-05	8℃ vs 22℃
Jr05_15000	2121.46	-1.48075	0.299824	-4.93873	7.86312e-07	2.4171e-05	8℃ vs 22℃
Jr04_10340	46.9926	-8.98834	1.81998	-4.93869	7.86485e-07	2.4171e-05	8℃ vs 22℃
Jr07_01470	998.812	-1.55144	0.31419	-4.93789	7.89718e-07	2.42163e-05	8℃ vs 22℃
Jr12_02460	6885.95	-1.29134	0.261538	-4.93747	7.91436e-07	2.42419e-05	8℃ vs 22℃
Jr03_13450	1415.66	1.14483	0.231882	4.93714	7.92769e-07	2.42557e-05	8℃ vs 22℃
Jr15_11550	1116.54	1.27952	0.259571	4.92938	8.24909e-07	2.51831e-05	8℃ vs 22℃
Jr03_04240	1423.25	1.21319	0.246239	4.92688	8.35546e-07	2.54795e-05	8℃ vs 22℃
Jr11_28070	1124.73	-1.18276	0.240173	-4.92464	8.45171e-07	2.57445e-05	8℃ vs 22℃
Jr11_27950	324.467	1.61819	0.328765	4.92203	8.56513e-07	2.60611e-05	8℃ vs 22℃
Jr10_20110	943.932	1.58564	0.322176	4.92166	8.58153e-07	2.60822e-05	8℃ vs 22℃
Jr13_18660	530.492	1.69633	0.345272	4.91302	8.96827e-07	2.71784e-05	8℃ vs 22℃
Jr01_28930	677.839	-1.0953	0.222952	-4.91273	8.98175e-07	2.71784e-05	8℃ vs 22℃
Jr09_11970	172.22	-3.36526	0.685258	-4.91094	9.06419e-07	2.73677e-05	8℃ vs 22℃
Jr03_13010	1117.91	1.81248	0.369108	4.91042	9.08818e-07	2.741e-05	8℃ vs 22℃
Jr07_21690	1132.53	1.01653	0.207415	4.90094	9.53791e-07	2.86721e-05	8℃ vs 22℃
Jr04_03490	466.452	2.07839	0.424231	4.89919	9.62321e-07	2.88793e-05	8℃ vs 22℃
Jr01_22890	64782.4	1.0899	0.222502	4.8984	9.66216e-07	2.89507e-05	8℃ vs 22℃
Jr04_10660	53568.1	1.1993	0.244907	4.89695	9.73362e-07	2.91133e-05	8℃ vs 22℃
Jr07_31260	44.9425	-8.9237	1.82233	-4.89687	9.73758e-07	2.91133e-05	8℃ vs 22℃
Jr06_13160	2786.5	1.15982	0.237319	4.88716	1.02299e-06	3.04857e-05	8℃ vs 22℃
Jr05_06270	410.628	-1.43762	0.294419	-4.8829	1.04537e-06	3.11117e-05	8℃ vs 22℃
Jr03_14160	604.022	1.70169	0.348537	4.88238	1.04813e-06	3.11339e-05	8℃ vs 22℃
Jr10_09110	152.972	-2.10755	0.432227	-4.87604	1.08239e-06	3.2109e-05	8℃ vs 22℃
Jr01_18590	2881.86	-1.16879	0.239709	-4.87587	1.0833e-06	3.2109e-05	8℃ vs 22℃
Jr13_29970	2632.07	-1.12015	0.230193	-4.86614	1.13801e-06	3.3622e-05	8℃ vs 22℃
Jr16_08100	59.0651	9.36319	1.92438	4.86555	1.14136e-06	3.36849e-05	8℃ vs 22℃
Jr09_14860	44.0379	8.93988	1.84056	4.85714	1.1909e-06	3.50717e-05	8℃ vs 22℃
Jr05_00200	3722.85	-1.00999	0.207976	-4.85626	1.19624e-06	3.51912e-05	8℃ vs 22℃
Jr04_12730	843.907	2.45845	0.506485	4.85395	1.21025e-06	3.55273e-05	8℃ vs 22℃
Jr05_13070	2378.05	1.05767	0.218041	4.85077	1.22984e-06	3.60255e-05	8℃ vs 22℃
Jr04_18390	3260.29	-1.50527	0.311066	-4.83905	1.30459e-06	3.81747e-05	8℃ vs 22℃
Jr06_02860	43.1582	8.91037	1.84417	4.83164	1.35411e-06	3.94975e-05	8℃ vs 22℃
Jr13_17720	2178.75	1.87699	0.388663	4.82937	1.36969e-06	3.98674e-05	8℃ vs 22℃
Jr12_12480	419.575	1.26597	0.26218	4.82863	1.37474e-06	3.99721e-05	8℃ vs 22℃
Jr14_20150	514.224	-2.64203	0.547197	-4.8283	1.37706e-06	3.99972e-05	8℃ vs 22℃
Jr04_11800	2803.71	-1.08285	0.224294	-4.82781	1.38043e-06	4.00528e-05	8℃ vs 22℃
Jr09_04570	1977.5	1.06316	0.220233	4.82744	1.383e-06	4.00851e-05	8℃ vs 22℃
Jr05_15840	499.291	1.42922	0.296204	4.82511	1.39923e-06	4.04702e-05	8℃ vs 22℃
Jr07_22710	1050.35	1.37145	0.284329	4.82346	1.41089e-06	4.06854e-05	8℃ vs 22℃
Jr13_22000	801.578	1.0936	0.226727	4.82343	1.41111e-06	4.06854e-05	8℃ vs 22℃
Jr04_00900	732.316	1.87152	0.38816	4.8215	1.4248e-06	4.09944e-05	8℃ vs 22℃
Jr01_10170	2936.03	1.41948	0.294437	4.82101	1.42832e-06	4.10527e-05	8℃ vs 22℃
Jr11_03580	287.967	-1.76122	0.365503	-4.81862	1.44556e-06	4.14183e-05	8℃ vs 22℃
Jr09_12650	3000.79	-1.66553	0.34568	-4.81813	1.44913e-06	4.14774e-05	8℃ vs 22℃
Jr12_15200	43.852	8.93361	1.85478	4.81654	1.46068e-06	4.17645e-05	8℃ vs 22℃
Jr04_17900	71.6434	9.64202	2.0032	4.8133	1.48457e-06	4.23595e-05	8℃ vs 22℃
Jr10_06080	2120.19	1.4681	0.30537	4.80761	1.52748e-06	4.33144e-05	8℃ vs 22℃
Jr07_11300	313.761	-1.4112	0.293684	-4.80515	1.54637e-06	4.37596e-05	8℃ vs 22℃
Jr13_15560	243.279	3.30747	0.68983	4.79461	1.62989e-06	4.60552e-05	8℃ vs 22℃
Jr02_13340	514.403	1.92059	0.400856	4.79121	1.65779e-06	4.67683e-05	8℃ vs 22℃
Jr03_15600	832.127	-1.05744	0.221201	-4.78044	1.74912e-06	4.90932e-05	8℃ vs 22℃
Jr02_18940	3216.26	1.13855	0.238233	4.77915	1.76034e-06	4.93577e-05	8℃ vs 22℃
Jr01_31760	877.051	1.1001	0.230375	4.77524	1.7949e-06	5.02242e-05	8℃ vs 22℃
Jr14_10800	5886.12	-1.4057	0.294446	-4.77405	1.80555e-06	5.0471e-05	8℃ vs 22℃
Jr06_20350	611.968	1.23304	0.258365	4.77249	1.8196e-06	5.07606e-05	8℃ vs 22℃
Jr13_06670	1317.16	-2.15884	0.452438	-4.77158	1.82789e-06	5.094e-05	8℃ vs 22℃
Jr01_27370	837.631	-1.18009	0.247789	-4.76249	1.91222e-06	5.31824e-05	8℃ vs 22℃
Jr16_11240	1409.38	1.25249	0.263589	4.75169	2.01728e-06	5.59348e-05	8℃ vs 22℃
Jr12_22150	4403.3	1.14989	0.242068	4.75026	2.03159e-06	5.62749e-05	8℃ vs 22℃
Jr11_26690	1251.28	1.3445	0.283294	4.74598	2.07504e-06	5.72832e-05	8℃ vs 22℃
Jr04_12950	487.985	2.27894	0.480197	4.74585	2.07633e-06	5.72832e-05	8℃ vs 22℃
Jr14_13690	3471.73	1.00088	0.210916	4.74542	2.08077e-06	5.73482e-05	8℃ vs 22℃
Jr10_09390	4227.19	-1.08084	0.227883	-4.74295	2.10627e-06	5.79351e-05	8℃ vs 22℃
Jr02_23390	21752.9	1.06702	0.225202	4.73807	2.15768e-06	5.91126e-05	8℃ vs 22℃
Jr08_22120	242.133	1.50671	0.318046	4.73738	2.16495e-06	5.92527e-05	8℃ vs 22℃
Jr03_00330	9038.91	-1.21687	0.256911	-4.73654	2.17398e-06	5.94409e-05	8℃ vs 22℃
Jr05_16410	710.147	2.177	0.459656	4.73616	2.17805e-06	5.94929e-05	8℃ vs 22℃
Jr01_31520	789.202	-1.39571	0.294714	-4.7358	2.18194e-06	5.95402e-05	8℃ vs 22℃
Jr14_00960	68.7667	-9.5378	2.01459	-4.73437	2.19733e-06	5.99007e-05	8℃ vs 22℃
Jr09_12410	38.3177	8.73897	1.84999	4.72379	2.31491e-06	6.27948e-05	8℃ vs 22℃
Jr01_08820	198.731	-2.58495	0.548095	-4.71625	2.40231e-06	6.49735e-05	8℃ vs 22℃
Jr14_01530	515.594	2.30417	0.48866	4.71528	2.4138e-06	6.52201e-05	8℃ vs 22℃
Jr08_02160	421.828	1.74793	0.371548	4.70445	2.5455e-06	6.84422e-05	8℃ vs 22℃
Jr14_01200	721.853	1.10315	0.234578	4.7027	2.56739e-06	6.88961e-05	8℃ vs 22℃
Jr02_00280	825.297	-1.15165	0.245313	-4.69464	2.67076e-06	7.13223e-05	8℃ vs 22℃
Jr13_25600	428.701	-1.94868	0.415186	-4.69351	2.6855e-06	7.16464e-05	8℃ vs 22℃
Jr14_20130	36370.1	1.18768	0.253545	4.68429	2.8093e-06	7.48041e-05	8℃ vs 22℃
Jr03_20330	887.297	1.57934	0.337222	4.68337	2.82193e-06	7.49952e-05	8℃ vs 22℃
Jr11_07380	637.782	-1.59132	0.339936	-4.68123	2.85162e-06	7.56381e-05	8℃ vs 22℃
Jr07_20600	954.493	-1.64261	0.35122	-4.67687	2.91292e-06	7.71153e-05	8℃ vs 22℃
Jr15_07990	1248.26	1.32092	0.282521	4.67547	2.9328e-06	7.75669e-05	8℃ vs 22℃
Jr14_08530	4617.52	-1.13904	0.243666	-4.67462	2.94501e-06	7.77345e-05	8℃ vs 22℃
Jr04_05080	1815.7	1.08735	0.232619	4.67438	2.94839e-06	7.77345e-05	8℃ vs 22℃
Jr14_06800	715.926	1.14487	0.244932	4.67424	2.95044e-06	7.77345e-05	8℃ vs 22℃
Jr08_15770	53.8537	9.22962	1.97554	4.67196	2.98338e-06	7.8433e-05	8℃ vs 22℃
Jr10_03530	3206.47	-1.13087	0.242062	-4.67181	2.98551e-06	7.8433e-05	8℃ vs 22℃
Jr11_04870	1012.48	1.06584	0.228232	4.66997	3.01243e-06	7.90649e-05	8℃ vs 22℃
Jr14_03380	8420.17	1.05154	0.225234	4.66864	3.03207e-06	7.95043e-05	8℃ vs 22℃
Jr08_09040	4814.11	1.46733	0.314582	4.66437	3.09558e-06	8.10923e-05	8℃ vs 22℃
Jr05_07380	5861.41	-1.34904	0.289236	-4.66415	3.09897e-06	8.1104e-05	8℃ vs 22℃
Jr03_23110	573.206	2.15866	0.463338	4.65892	3.1787e-06	8.30325e-05	8℃ vs 22℃
Jr01_11930	1793.71	-2.66648	0.572929	-4.65412	3.25363e-06	8.49093e-05	8℃ vs 22℃
Jr14_10110	2295.44	2.16971	0.466325	4.65279	3.27467e-06	8.53774e-05	8℃ vs 22℃
Jr14_05260	5896.77	1.89073	0.406418	4.65219	3.28422e-06	8.55452e-05	8℃ vs 22℃
Jr14_08260	585.255	1.11635	0.240092	4.6497	3.32414e-06	8.63748e-05	8℃ vs 22℃
Jr02_04610	5048.93	-1.17727	0.253194	-4.64967	3.32472e-06	8.63748e-05	8℃ vs 22℃
Jr14_17160	653.655	1.50741	0.324202	4.64962	3.32549e-06	8.63748e-05	8℃ vs 22℃
Jr01_17710	854.149	-1.30349	0.280518	-4.64672	3.37255e-06	8.71854e-05	8℃ vs 22℃
Jr05_13960	2958.41	1.04763	0.225547	4.64483	3.40357e-06	8.77399e-05	8℃ vs 22℃
Jr14_01560	658.364	1.38898	0.299288	4.64095	3.46803e-06	8.92346e-05	8℃ vs 22℃
Jr05_10980	1944.27	-1.05641	0.227874	-4.63592	3.55353e-06	9.11786e-05	8℃ vs 22℃
Jr12_23130	387.127	1.95876	0.422552	4.63554	3.56012e-06	9.12624e-05	8℃ vs 22℃
Jr15_06500	42.7145	8.89566	1.91918	4.63514	3.56696e-06	9.13527e-05	8℃ vs 22℃
Jr02_15990	3111.63	-1.44538	0.311904	-4.63404	3.58598e-06	9.17545e-05	8℃ vs 22℃
Jr09_00420	492.179	-1.53558	0.331689	-4.62957	3.66421e-06	9.34211e-05	8℃ vs 22℃
Jr13_28590	707.685	-1.22364	0.264312	-4.62954	3.6647e-06	9.34211e-05	8℃ vs 22℃
Jr05_06670	1284.65	-1.89768	0.41054	-4.62239	3.7934e-06	9.64338e-05	8℃ vs 22℃
Jr12_01640	20708.3	1.62622	0.352044	4.61935	3.84947e-06	9.76785e-05	8℃ vs 22℃
Jr03_02040	1799.61	1.46439	0.317391	4.61383	3.95318e-06	0.000100033	8℃ vs 22℃
Jr04_05310	38.97	8.76307	1.90097	4.6098	4.0306e-06	0.000101712	8℃ vs 22℃
Jr11_27150	54.7432	9.2536	2.00879	4.60656	4.09381e-06	0.000103117	8℃ vs 22℃
Jr08_02350	849.024	1.86673	0.40525	4.60637	4.09762e-06	0.000103119	8℃ vs 22℃
Jr07_06730	842.92	-1.84406	0.400464	-4.6048	4.12854e-06	0.000103802	8℃ vs 22℃
Jr01_18010	40.2584	-8.76556	1.90621	-4.59842	4.25715e-06	0.000106743	8℃ vs 22℃
Jr15_02180	769.188	2.9476	0.641334	4.59605	4.30583e-06	0.000107855	8℃ vs 22℃
Jr08_03890	843.925	-1.18907	0.258726	-4.59588	4.30935e-06	0.000107855	8℃ vs 22℃
Jr08_11910	418.48	-2.95224	0.642547	-4.59459	4.33595e-06	0.000108324	8℃ vs 22℃
Jr12_20780	631.313	1.72961	0.376623	4.59242	4.38127e-06	0.000109357	8℃ vs 22℃
Jr02_22380	3213.49	1.42777	0.311138	4.58887	4.45656e-06	0.000111135	8℃ vs 22℃
Jr12_15220	1220.91	-1.87545	0.408845	-4.58719	4.49261e-06	0.000111826	8℃ vs 22℃
Jr03_15180	39.908	-8.75289	1.90817	-4.58705	4.49556e-06	0.000111826	8℃ vs 22℃
Jr10_12920	19086.1	-1.30644	0.284968	-4.5845	4.55078e-06	0.000112973	8℃ vs 22℃
Jr11_14540	481.731	1.4609	0.31891	4.58092	4.62937e-06	0.000114717	8℃ vs 22℃
Jr02_18860	1427.22	-1.15886	0.253015	-4.58022	4.64486e-06	0.000114997	8℃ vs 22℃
Jr16_16810	2971.21	1.41852	0.30973	4.57987	4.65274e-06	0.000115088	8℃ vs 22℃
Jr14_05360	647.827	-3.12145	0.682097	-4.57626	4.73369e-06	0.000116986	8℃ vs 22℃
Jr07_34890	1154.02	3.70131	0.809145	4.57435	4.77696e-06	0.000117578	8℃ vs 22℃
Jr09_14520	48.6369	9.08317	1.98622	4.57309	4.80583e-06	0.000118131	8℃ vs 22℃
Jr12_08720	506.898	1.69142	0.370155	4.56949	4.88914e-06	0.000119965	8℃ vs 22℃
Jr12_10580	743.686	-3.11592	0.682115	-4.56803	4.9233e-06	0.000120696	8℃ vs 22℃
Jr13_25750	2035.21	-1.6512	0.361527	-4.56729	4.94076e-06	0.000121016	8℃ vs 22℃
Jr09_01590	605.766	-1.36641	0.29966	-4.55986	5.11882e-06	0.000125154	8℃ vs 22℃
Jr14_12120	287.567	1.9077	0.418541	4.55798	5.16487e-06	0.000126168	8℃ vs 22℃
Jr01_06380	392.385	-1.4608	0.320578	-4.55678	5.19442e-06	0.000126591	8℃ vs 22℃
Jr01_15270	703.277	1.12258	0.246357	4.55671	5.196e-06	0.000126591	8℃ vs 22℃
Jr01_01550	18633.3	-1.68033	0.368798	-4.55622	5.20835e-06	0.00012678	8℃ vs 22℃
Jr08_20590	4547.94	1.32059	0.289967	4.55428	5.25654e-06	0.000127839	8℃ vs 22℃
Jr16_00910	106.25	-2.55993	0.563468	-4.54317	5.54152e-06	0.000134414	8℃ vs 22℃
Jr07_28730	868.866	1.14847	0.252811	4.54281	5.55087e-06	0.000134522	8℃ vs 22℃
Jr13_08780	972.514	1.30973	0.288736	4.53606	5.7315e-06	0.000138655	8℃ vs 22℃
Jr03_12120	1623.94	-1.06772	0.235423	-4.53533	5.75148e-06	0.000139016	8℃ vs 22℃
Jr07_01600	2019.56	1.00959	0.22262	4.53504	5.75937e-06	0.000139085	8℃ vs 22℃
Jr15_00150	6756.42	1.54114	0.339847	4.53481	5.76567e-06	0.000139114	8℃ vs 22℃
Jr13_29340	3618.1	1.03338	0.227952	4.53331	5.80656e-06	0.000139935	8℃ vs 22℃
Jr07_12530	1621.66	2.60944	0.575702	4.53262	5.8257e-06	0.000140194	8℃ vs 22℃
Jr13_00270	633.721	-1.2602	0.278146	-4.53071	5.8785e-06	0.000141341	8℃ vs 22℃
Jr01_32870	35.6826	8.63635	1.90645	4.53007	5.89644e-06	0.000141648	8℃ vs 22℃
Jr05_16200	1405.91	1.29859	0.286771	4.52833	5.94511e-06	0.000142693	8℃ vs 22℃
Jr06_20310	3122.4	1.06648	0.235874	4.52139	6.14346e-06	0.000147069	8℃ vs 22℃
Jr01_09010	2264.77	1.14925	0.254342	4.5185	6.22793e-06	0.000148832	8℃ vs 22℃
Jr04_19400	283.077	-2.76269	0.61218	-4.51287	6.39567e-06	0.000152708	8℃ vs 22℃
Jr07_18900	2883.09	-1.20656	0.26756	-4.5095	6.49796e-06	0.000154777	8℃ vs 22℃
Jr12_21730	948.13	-2.08351	0.462045	-4.50933	6.50325e-06	0.000154777	8℃ vs 22℃
Jr01_00420	343.264	5.26249	1.16704	4.50928	6.50483e-06	0.000154777	8℃ vs 22℃
Jr06_04130	64.0472	-9.43503	2.09292	-4.50806	6.54215e-06	0.000155396	8℃ vs 22℃
Jr13_08290	13203.7	-1.57904	0.350444	-4.50583	6.61154e-06	0.000156773	8℃ vs 22℃
Jr07_20420	714.681	-1.58962	0.353008	-4.50307	6.69787e-06	0.000158547	8℃ vs 22℃
Jr06_06690	5138.53	1.30016	0.28882	4.50164	6.74323e-06	0.000159347	8℃ vs 22℃
Jr07_20200	15250.9	-1.1912	0.26466	-4.50089	6.7669e-06	0.000159671	8℃ vs 22℃
Jr09_15150	35.8569	-8.59836	1.91039	-4.50084	6.76859e-06	0.000159671	8℃ vs 22℃
Jr04_08260	4885.57	1.13454	0.252297	4.49684	6.89706e-06	0.000162562	8℃ vs 22℃
Jr10_03670	1009	-1.26329	0.281186	-4.49271	7.03217e-06	0.000165463	8℃ vs 22℃
Jr01_24730	338.413	-1.27704	0.284365	-4.49083	7.09471e-06	0.000166792	8℃ vs 22℃
Jr05_02260	613.039	3.33914	0.744176	4.48704	7.222e-06	0.00016964	8℃ vs 22℃
Jr16_15240	561.343	1.39871	0.311797	4.48595	7.2591e-06	0.000170366	8℃ vs 22℃
Jr01_20510	2540.32	1.05185	0.234489	4.48572	7.26689e-06	0.000170403	8℃ vs 22℃
Jr07_37100	2981.73	1.93569	0.431716	4.48371	7.33576e-06	0.000171725	8℃ vs 22℃
Jr07_17420	684.295	2.38339	0.531716	4.48245	7.37899e-06	0.000172298	8℃ vs 22℃
Jr05_05180	646.395	1.74711	0.389868	4.48128	7.41951e-06	0.000173097	8℃ vs 22℃
Jr07_23990	1140.16	1.62627	0.362988	4.48021	7.45685e-06	0.000173673	8℃ vs 22℃
Jr01_26070	862.593	-1.11313	0.248705	-4.47572	7.61557e-06	0.000176921	8℃ vs 22℃
Jr08_15730	321.553	3.26599	0.730208	4.47268	7.72447e-06	0.000179148	8℃ vs 22℃
Jr16_20170	2121.73	1.26254	0.282801	4.46442	8.02869e-06	0.000186046	8℃ vs 22℃
Jr05_16140	7276.63	1.41168	0.316289	4.46326	8.07227e-06	0.000186899	8℃ vs 22℃
Jr11_10000	55.3701	-9.22514	2.06716	-4.46271	8.09301e-06	0.000187221	8℃ vs 22℃
Jr13_06770	495.924	-2.75489	0.617564	-4.46089	8.16186e-06	0.000188339	8℃ vs 22℃
Jr14_12720	2084.49	-1.27747	0.286684	-4.456	8.35025e-06	0.000192203	8℃ vs 22℃
Jr07_34140	38.9635	-8.71806	1.95686	-4.45513	8.38413e-06	0.000192821	8℃ vs 22℃
Jr08_03810	359.521	-2.76312	0.620256	-4.45481	8.39688e-06	0.000192953	8℃ vs 22℃
Jr10_24260	1872.19	1.21738	0.273587	4.44968	8.59967e-06	0.000196464	8℃ vs 22℃
Jr13_08050	1724	1.05245	0.236594	4.44831	8.65486e-06	0.000197397	8℃ vs 22℃
Jr03_25570	3459.48	2.20551	0.496083	4.44585	8.75452e-06	0.000199504	8℃ vs 22℃
Jr05_06390	1745.92	1.15154	0.259135	4.4438	8.8384e-06	0.000201114	8℃ vs 22℃
Jr13_20420	913.702	1.28877	0.290249	4.44022	8.98688e-06	0.000204123	8℃ vs 22℃
Jr11_00240	144.96	-3.22674	0.727731	-4.43398	9.25091e-06	0.000209774	8℃ vs 22℃
Jr03_25600	994.62	-1.37536	0.31026	-4.43293	9.29593e-06	0.000210621	8℃ vs 22℃
Jr01_01230	1430	2.12897	0.480538	4.43038	9.40667e-06	0.00021278	8℃ vs 22℃
Jr14_21180	492.422	1.47603	0.333405	4.42715	9.54852e-06	0.000215634	8℃ vs 22℃
Jr11_02960	42.8742	-8.85548	2.00214	-4.42301	9.73336e-06	0.000218855	8℃ vs 22℃
Jr08_01160	41.1745	-8.79777	1.98915	-4.42289	9.73891e-06	0.000218855	8℃ vs 22℃
Jr11_19170	6925.66	-1.02479	0.231713	-4.42267	9.74869e-06	0.000218896	8℃ vs 22℃
Jr02_25740	1286.89	1.63818	0.370465	4.42194	9.78173e-06	0.000219101	8℃ vs 22℃
Jr15_12220	2131.05	-1.11322	0.252133	-4.41521	1.0091e-05	0.000225661	8℃ vs 22℃
Jr11_08780	1293.4	1.04847	0.237514	4.41435	1.01313e-05	0.000226195	8℃ vs 22℃
Jr04_16760	2447.14	-1.61008	0.364766	-4.41402	1.01469e-05	0.000226359	8℃ vs 22℃
Jr16_00250	3843.76	1.05181	0.238495	4.41019	1.03279e-05	0.000230025	8℃ vs 22℃
Jr15_12890	61270.9	-1.73395	0.393396	-4.40764	1.04502e-05	0.000232371	8℃ vs 22℃
Jr08_11230	1514.76	1.059	0.240395	4.40524	1.05667e-05	0.000234582	8℃ vs 22℃
Jr03_16280	685.899	-1.54423	0.351049	-4.39891	1.08794e-05	0.000241135	8℃ vs 22℃
Jr08_10020	1622.23	-1.68698	0.383597	-4.39778	1.09361e-05	0.000242197	8℃ vs 22℃
Jr09_14150	700.282	1.34704	0.306471	4.39532	1.10607e-05	0.000244367	8℃ vs 22℃
Jr07_36950	35.5957	-8.58789	1.95605	-4.39042	1.13133e-05	0.000249077	8℃ vs 22℃
Jr03_06100	4347.84	1.03323	0.235344	4.3903	1.13192e-05	0.000249077	8℃ vs 22℃
Jr02_14970	10764.2	-1.41472	0.322329	-4.38907	1.13837e-05	0.000250296	8℃ vs 22℃
Jr07_09680	1139.62	1.00237	0.228409	4.38849	1.14138e-05	0.000250757	8℃ vs 22℃
Jr08_00710	1062.69	-1.15213	0.262816	-4.38377	1.16644e-05	0.000255447	8℃ vs 22℃
Jr02_03470	3836.94	-1.10749	0.253047	-4.37661	1.20541e-05	0.000263143	8℃ vs 22℃
Jr01_28890	32.6802	8.50943	1.94487	4.37531	1.21257e-05	0.000264287	8℃ vs 22℃
Jr16_17570	4614.66	-1.18965	0.271988	-4.37391	1.22043e-05	0.00026579	8℃ vs 22℃
Jr16_18970	210.855	-2.09272	0.478572	-4.37285	1.22634e-05	0.000266864	8℃ vs 22℃
Jr06_05940	3272.24	-1.0695	0.244819	-4.36856	1.25071e-05	0.000271515	8℃ vs 22℃
Jr04_22220	1152.87	1.16015	0.265572	4.36849	1.25108e-05	0.000271515	8℃ vs 22℃
Jr07_30640	1695.28	-1.97576	0.452287	-4.36839	1.25166e-05	0.000271515	8℃ vs 22℃
Jr07_38820	1520.68	2.77625	0.636345	4.3628	1.28407e-05	0.000277671	8℃ vs 22℃
Jr13_03050	1408.86	1.03775	0.237953	4.36117	1.29368e-05	0.000279528	8℃ vs 22℃
Jr02_03290	1003.67	-1.00191	0.230041	-4.35537	1.32845e-05	0.000286591	8℃ vs 22℃
Jr14_00510	3154.4	-1.11292	0.255715	-4.3522	1.34781e-05	0.000290539	8℃ vs 22℃
Jr16_12800	40.1131	-8.76035	2.01348	-4.35085	1.35612e-05	0.000292102	8℃ vs 22℃
Jr05_12790	33.7985	-8.51294	1.95738	-4.34915	1.36665e-05	0.000294021	8℃ vs 22℃
Jr01_24020	1968.52	1.37451	0.316047	4.34907	1.36716e-05	0.000294021	8℃ vs 22℃
Jr05_01810	1535.16	-2.2318	0.513366	-4.34738	1.37773e-05	0.000296062	8℃ vs 22℃
Jr02_24850	269.879	11.5551	2.65867	4.34621	1.38509e-05	0.000296925	8℃ vs 22℃
Jr01_07200	33.7031	8.554	1.96892	4.34452	1.39578e-05	0.000298772	8℃ vs 22℃
Jr06_14840	346.821	-2.02881	0.467048	-4.34389	1.39979e-05	0.000299343	8℃ vs 22℃
Jr01_32480	37.4498	8.70594	2.00424	4.34376	1.40062e-05	0.000299343	8℃ vs 22℃
Jr01_01190	1869.14	1.5885	0.365972	4.34051	1.42154e-05	0.000303343	8℃ vs 22℃
Jr03_06810	10263.9	-1.75025	0.403333	-4.33948	1.42822e-05	0.000304531	8℃ vs 22℃
Jr10_06350	1424.71	-1.80794	0.417377	-4.33168	1.47977e-05	0.000313579	8℃ vs 22℃
Jr06_14740	479.215	-2.51711	0.581838	-4.32613	1.51753e-05	0.000320101	8℃ vs 22℃
Jr01_07600	1616.53	1.05582	0.244156	4.32436	1.52976e-05	0.000322434	8℃ vs 22℃
Jr08_07920	409.461	1.5864	0.366924	4.32352	1.53556e-05	0.000323409	8℃ vs 22℃
Jr08_12530	11468.6	-1.28888	0.298124	-4.32329	1.53721e-05	0.000323508	8℃ vs 22℃
Jr04_02690	1648.72	1.50648	0.348989	4.31669	1.58387e-05	0.000332564	8℃ vs 22℃
Jr08_21790	2372.3	1.11382	0.258168	4.31434	1.60081e-05	0.000335452	8℃ vs 22℃
Jr14_11630	35.3159	8.62112	1.99836	4.31411	1.6025e-05	0.000335452	8℃ vs 22℃
Jr03_26550	247.884	11.4325	2.65026	4.31374	1.60516e-05	0.000335616	8℃ vs 22℃
Jr04_01100	529.937	-2.32211	0.53841	-4.31291	1.61123e-05	0.000335921	8℃ vs 22℃
Jr11_15300	269.041	-2.32969	0.540438	-4.31075	1.62701e-05	0.000338522	8℃ vs 22℃
Jr11_23670	2979.79	-1.47321	0.342034	-4.30719	1.65338e-05	0.000343229	8℃ vs 22℃
Jr13_09140	1501.22	1.04053	0.241599	4.30687	1.65578e-05	0.000343469	8℃ vs 22℃
Jr07_32000	417.818	1.14058	0.265162	4.30143	1.69696e-05	0.000351216	8℃ vs 22℃
Jr02_02640	428.002	1.3816	0.321214	4.30119	1.69881e-05	0.000351334	8℃ vs 22℃
Jr15_02420	7112.87	-1.42867	0.332365	-4.29851	1.7195e-05	0.000354961	8℃ vs 22℃
Jr07_15920	1638.35	-1.46264	0.340303	-4.29805	1.72308e-05	0.000355284	8℃ vs 22℃
Jr12_03520	582.906	1.05034	0.244397	4.29769	1.72584e-05	0.000355321	8℃ vs 22℃
Jr03_09790	17190.1	-1.01445	0.23614	-4.29597	1.73931e-05	0.000356935	8℃ vs 22℃
Jr11_25980	472.772	2.98829	0.695877	4.29429	1.75256e-05	0.000358675	8℃ vs 22℃
Jr07_38570	639.283	1.57218	0.366241	4.29276	1.76466e-05	0.00036054	8℃ vs 22℃
Jr13_08800	31.3578	8.44968	1.96841	4.29264	1.7656e-05	0.00036054	8℃ vs 22℃
Jr16_03170	5632.44	-1.00149	0.233409	-4.29071	1.781e-05	0.000363144	8℃ vs 22℃
Jr02_11550	31.8327	-8.42663	1.96664	-4.28479	1.82914e-05	0.000372409	8℃ vs 22℃
Jr08_18850	38.2349	8.73571	2.03937	4.28353	1.83948e-05	0.000373683	8℃ vs 22℃
Jr07_34900	31.5921	8.46066	1.97658	4.28045	1.86513e-05	0.000378057	8℃ vs 22℃
Jr14_17470	3803.67	1.51778	0.354861	4.27712	1.89325e-05	0.000383473	8℃ vs 22℃
Jr07_24290	731.39	-1.18829	0.27792	-4.27565	1.90582e-05	0.000385735	8℃ vs 22℃
Jr11_12690	4783.03	1.18726	0.27806	4.26981	1.9564e-05	0.000395101	8℃ vs 22℃
Jr05_15550	820.425	1.05856	0.248235	4.26435	2.00487e-05	0.000403999	8℃ vs 22℃
Jr11_03690	1991.76	1.34248	0.314832	4.26411	2.00705e-05	0.000404142	8℃ vs 22℃
Jr05_12880	738.692	-1.13501	0.266345	-4.26141	2.03138e-05	0.000408444	8℃ vs 22℃
Jr09_14460	2842.45	1.25249	0.294227	4.2569	2.0728e-05	0.00041586	8℃ vs 22℃
Jr07_28900	1456.96	1.40176	0.329441	4.25496	2.09083e-05	0.000418866	8℃ vs 22℃
Jr02_03960	643.166	-1.30795	0.30743	-4.25448	2.09532e-05	0.00041946	8℃ vs 22℃
Jr03_04680	3059.06	-1.08776	0.255877	-4.25109	2.12728e-05	0.000424931	8℃ vs 22℃
Jr10_18730	2042.1	2.14637	0.505155	4.24894	2.14785e-05	0.000428729	8℃ vs 22℃
Jr11_15510	543.517	5.15724	1.2146	4.24605	2.17577e-05	0.000433044	8℃ vs 22℃
Jr07_02380	3600.18	1.0187	0.240108	4.24266	2.20884e-05	0.000438945	8℃ vs 22℃
Jr01_15150	1575.61	1.04114	0.245447	4.2418	2.21738e-05	0.000440052	8℃ vs 22℃
Jr10_00010	2528.18	1.16139	0.273816	4.2415	2.22028e-05	0.000440311	8℃ vs 22℃
Jr14_08830	574.276	1.73709	0.409823	4.23863	2.24885e-05	0.000444694	8℃ vs 22℃
Jr11_01670	179.417	-1.85575	0.438064	-4.23625	2.27288e-05	0.000448801	8℃ vs 22℃
Jr03_24930	209.137	-2.61921	0.618852	-4.23236	2.3125e-05	0.000455968	8℃ vs 22℃
Jr02_03830	32.7616	8.51321	2.01244	4.23028	2.33396e-05	0.000459542	8℃ vs 22℃
Jr11_25720	761.325	1.97587	0.467808	4.22368	2.40344e-05	0.000471871	8℃ vs 22℃
Jr07_31270	42.8545	-8.85512	2.09782	-4.2211	2.43111e-05	0.000476962	8℃ vs 22℃
Jr07_35000	173.02	-2.33322	0.553862	-4.21264	2.52407e-05	0.00049309	8℃ vs 22℃
Jr03_23790	1300.13	1.14593	0.272082	4.21172	2.53429e-05	0.000494734	8℃ vs 22℃
Jr10_22340	1256.73	-1.61188	0.382825	-4.21048	2.54824e-05	0.000497106	8℃ vs 22℃
Jr04_01480	1227.55	-1.04447	0.248255	-4.20725	2.58493e-05	0.000502481	8℃ vs 22℃
Jr05_07250	32.8206	8.51526	2.02446	4.20619	2.59711e-05	0.000504493	8℃ vs 22℃
Jr15_06460	10494.9	2.19416	0.522499	4.19936	2.67672e-05	0.000517035	8℃ vs 22℃
Jr13_31050	1900.72	2.05606	0.489725	4.1984	2.68808e-05	0.000518702	8℃ vs 22℃
Jr07_36020	1765.55	1.55996	0.371568	4.19831	2.68912e-05	0.000518702	8℃ vs 22℃
Jr12_05550	1984.99	-1.24833	0.29757	-4.1951	2.72756e-05	0.00052538	8℃ vs 22℃
Jr07_21310	723.706	-2.58661	0.616822	-4.19345	2.74749e-05	0.000528848	8℃ vs 22℃
Jr07_03900	810.215	-1.28251	0.305874	-4.19294	2.75359e-05	0.000529652	8℃ vs 22℃
Jr01_13870	204.566	-1.91707	0.457349	-4.19171	2.76858e-05	0.000532162	8℃ vs 22℃
Jr13_06030	3851.9	1.04094	0.248376	4.19098	2.77755e-05	0.000533473	8℃ vs 22℃
Jr16_13150	1009.96	-1.29371	0.308699	-4.19084	2.77927e-05	0.000533473	8℃ vs 22℃
Jr09_08060	1841.81	-1.23891	0.295861	-4.18748	2.82074e-05	0.000539925	8℃ vs 22℃
Jr01_14590	1480.92	-2.32291	0.555422	-4.18225	2.88635e-05	0.000550951	8℃ vs 22℃
Jr10_18550	824.209	-1.03675	0.248028	-4.17998	2.9154e-05	0.000555339	8℃ vs 22℃
Jr05_06540	134.748	2.09968	0.502614	4.17751	2.94711e-05	0.000559896	8℃ vs 22℃
Jr14_09740	45.2916	8.98033	2.1497	4.17749	2.94746e-05	0.000559896	8℃ vs 22℃
Jr02_24470	30.3945	8.40478	2.01208	4.17717	2.95162e-05	0.000559912	8℃ vs 22℃
Jr08_22050	2452.45	2.71264	0.651036	4.16665	3.09109e-05	0.000583552	8℃ vs 22℃
Jr16_05440	807.529	-1.2378	0.297382	-4.16234	3.15004e-05	0.000592242	8℃ vs 22℃
Jr11_08050	652.85	1.9064	0.45914	4.1521	3.29437e-05	0.000616848	8℃ vs 22℃
Jr13_30740	1865.82	-2.3172	0.558578	-4.1484	3.34811e-05	0.000625632	8℃ vs 22℃
Jr13_12590	346.046	-1.97725	0.476874	-4.14628	3.37927e-05	0.000629877	8℃ vs 22℃
Jr03_05650	2851.01	-1.48969	0.3594	-4.14494	3.39905e-05	0.000632573	8℃ vs 22℃
Jr01_32150	1196.03	-1.04409	0.251971	-4.14369	3.41766e-05	0.000635606	8℃ vs 22℃
Jr15_10510	31.2524	8.44475	2.04029	4.139	3.48829e-05	0.000646556	8℃ vs 22℃
Jr11_27330	3309.92	1.17161	0.283202	4.13699	3.51885e-05	0.000650904	8℃ vs 22℃
Jr03_24830	315.24	1.43284	0.346392	4.13647	3.52682e-05	0.000651941	8℃ vs 22℃
Jr11_17040	2718.95	-1.69852	0.410752	-4.13514	3.54736e-05	0.000654857	8℃ vs 22℃
Jr09_07970	1769.49	-1.69701	0.410661	-4.13239	3.59016e-05	0.000662314	8℃ vs 22℃
Jr03_10630	580.888	1.95819	0.474302	4.12857	3.65019e-05	0.000672936	8℃ vs 22℃
Jr09_12280	3224.22	-1.44763	0.35093	-4.12512	3.70545e-05	0.000682667	8℃ vs 22℃
Jr10_01150	1625.95	1.0593	0.256883	4.12365	3.72923e-05	0.000686129	8℃ vs 22℃
Jr06_08930	1598.7	-1.32981	0.322592	-4.12227	3.75156e-05	0.000689315	8℃ vs 22℃
Jr09_15950	5468.64	-1.28554	0.312018	-4.1201	3.78709e-05	0.000694451	8℃ vs 22℃
Jr02_16310	7621.89	1.26365	0.306808	4.11868	3.81047e-05	0.000697989	8℃ vs 22℃
Jr05_04220	3348.53	1.03717	0.251958	4.11645	3.84747e-05	0.000704115	8℃ vs 22℃
Jr01_09870	318.166	-2.36603	0.574894	-4.11559	3.86191e-05	0.000706289	8℃ vs 22℃
Jr01_14340	709.611	1.35579	0.329498	4.11472	3.87651e-05	0.000708487	8℃ vs 22℃
Jr16_16260	1449.69	-1.59255	0.387296	-4.11196	3.9232e-05	0.000716068	8℃ vs 22℃
Jr01_26820	909.536	1.52729	0.371507	4.11107	3.93835e-05	0.000718356	8℃ vs 22℃
Jr10_17020	1221.5	1.80142	0.438332	4.10972	3.96139e-05	0.000722081	8℃ vs 22℃
Jr16_07160	727.798	-1.51938	0.369793	-4.10873	3.97843e-05	0.000724227	8℃ vs 22℃
Jr01_34400	1843.32	1.09289	0.266008	4.10848	3.98279e-05	0.000724541	8℃ vs 22℃
Jr02_12200	959.539	-1.50636	0.366703	-4.10786	3.99344e-05	0.000725998	8℃ vs 22℃
Jr10_13250	2727.2	1.05366	0.256635	4.10568	4.03128e-05	0.000730434	8℃ vs 22℃
Jr01_04300	32.7366	-8.46644	2.0622	-4.10554	4.03377e-05	0.000730434	8℃ vs 22℃
Jr03_08110	2500.34	-1.10784	0.269867	-4.10515	4.04056e-05	0.000730989	8℃ vs 22℃
Jr13_10930	236.457	-2.44019	0.594643	-4.10362	4.0674e-05	0.000734589	8℃ vs 22℃
Jr10_06870	37.593	8.71104	2.12694	4.09557	4.21122e-05	0.000756096	8℃ vs 22℃
Jr01_30980	4315.4	2.06491	0.504677	4.09155	4.285e-05	0.000768339	8℃ vs 22℃
Jr02_15770	30.0856	-8.34531	2.04001	-4.09081	4.29866e-05	0.000770286	8℃ vs 22℃
Jr13_15470	1752.65	1.40316	0.343221	4.08819	4.34747e-05	0.000777514	8℃ vs 22℃
Jr08_09920	33.3135	8.53688	2.09001	4.08461	4.41513e-05	0.000788589	8℃ vs 22℃
Jr11_11410	5226.97	-1.03417	0.253217	-4.0841	4.42481e-05	0.00078952	8℃ vs 22℃
Jr12_12790	13837	-1.15713	0.283381	-4.08329	4.44022e-05	0.000791015	8℃ vs 22℃
Jr04_01380	1377.03	1.15317	0.282466	4.08251	4.45514e-05	0.000793158	8℃ vs 22℃
Jr02_22720	2175.92	1.16565	0.285584	4.08165	4.47171e-05	0.000795594	8℃ vs 22℃
Jr14_01400	28.4104	8.30754	2.03548	4.08136	4.47732e-05	0.000796077	8℃ vs 22℃
Jr02_21470	1559.99	1.2086	0.296269	4.07941	4.51502e-05	0.000802261	8℃ vs 22℃
Jr16_00310	137.963	-2.35488	0.577297	-4.07915	4.52009e-05	0.000802644	8℃ vs 22℃
Jr06_09450	628.234	-2.38248	0.584787	-4.0741	4.61926e-05	0.000819196	8℃ vs 22℃
Jr12_02120	361.637	-1.40045	0.343968	-4.07146	4.67184e-05	0.000827987	8℃ vs 22℃
Jr12_14570	1524.76	1.34558	0.330738	4.06842	4.73327e-05	0.000838334	8℃ vs 22℃
Jr01_31390	28.3278	8.30316	2.04161	4.06697	4.76278e-05	0.000842477	8℃ vs 22℃
Jr01_12210	681.647	1.47814	0.363524	4.06612	4.78019e-05	0.000845012	8℃ vs 22℃
Jr16_10200	1147.31	-1.35518	0.333513	-4.06336	4.83717e-05	0.000853987	8℃ vs 22℃
Jr04_07070	332.028	-2.0455	0.503437	-4.06307	4.84307e-05	0.00085448	8℃ vs 22℃
Jr13_12970	31.2821	8.44593	2.07981	4.06091	4.88811e-05	0.000861712	8℃ vs 22℃
Jr07_25120	2997.87	1.53554	0.378181	4.06034	4.90015e-05	0.000862891	8℃ vs 22℃
Jr14_11740	39753.1	1.14788	0.283019	4.05585	4.99529e-05	0.000878143	8℃ vs 22℃
Jr06_00580	709.108	1.00036	0.246648	4.0558	4.99634e-05	0.000878143	8℃ vs 22℃
Jr12_20980	1108.33	1.09115	0.269051	4.05556	5.00148e-05	0.000878485	8℃ vs 22℃
Jr06_05180	1383.33	1.29412	0.319187	4.05444	5.02549e-05	0.000882139	8℃ vs 22℃
Jr14_20640	28.1921	-8.25103	2.0385	-4.04759	5.17471e-05	0.000907174	8℃ vs 22℃
Jr09_08440	659.279	2.08464	0.51537	4.04494	5.23361e-05	0.000915748	8℃ vs 22℃
Jr10_23560	545.277	1.34542	0.332866	4.04192	5.3015e-05	0.000926449	8℃ vs 22℃
Jr01_11940	601.591	-2.66059	0.658391	-4.04104	5.3214e-05	0.000928746	8℃ vs 22℃
Jr02_15660	541.267	1.30746	0.323588	4.04051	5.33348e-05	0.00092914	8℃ vs 22℃
Jr12_06320	5025.96	-1.4276	0.353472	-4.0388	5.37254e-05	0.000934619	8℃ vs 22℃
Jr02_14350	549.43	-1.27947	0.316873	-4.03781	5.39534e-05	0.000937117	8℃ vs 22℃
Jr04_22540	35.1516	-8.56981	2.12268	-4.03726	5.40798e-05	0.000938498	8℃ vs 22℃
Jr15_03870	203.012	-11.0994	2.74934	-4.0371	5.41164e-05	0.000938541	8℃ vs 22℃
Jr11_25510	334.261	3.11751	0.77261	4.03504	5.45939e-05	0.000943861	8℃ vs 22℃
Jr04_10630	604.47	-5.07721	1.25833	-4.03488	5.46291e-05	0.000943861	8℃ vs 22℃
Jr16_04130	1400.27	-3.34975	0.830251	-4.03463	5.46887e-05	0.000944298	8℃ vs 22℃
Jr14_09840	3642.64	1.15074	0.285338	4.0329	5.50916e-05	0.000950356	8℃ vs 22℃
Jr09_06960	32.8121	-8.47051	2.10039	-4.03283	5.51086e-05	0.000950356	8℃ vs 22℃
Jr03_03830	6112.22	-1.1348	0.281448	-4.03199	5.53059e-05	0.000952698	8℃ vs 22℃
Jr07_01950	934.091	-1.52421	0.378031	-4.03196	5.53137e-05	0.000952698	8℃ vs 22℃
Jr11_17850	2996.96	1.16555	0.289136	4.03116	5.55027e-05	0.000954758	8℃ vs 22℃
Jr08_01490	250.476	-2.45239	0.608449	-4.03055	5.56457e-05	0.000956619	8℃ vs 22℃
Jr16_14270	799.05	-1.22626	0.304326	-4.02943	5.59131e-05	0.000960616	8℃ vs 22℃
Jr04_09420	936.196	1.49778	0.371871	4.02768	5.63299e-05	0.000966569	8℃ vs 22℃
Jr12_13530	1482.15	-1.70386	0.423097	-4.02711	5.64661e-05	0.000968302	8℃ vs 22℃
Jr01_25810	375.355	1.93598	0.481013	4.02481	5.70214e-05	0.000974735	8℃ vs 22℃
Jr12_02950	504.854	-2.43201	0.604274	-4.02468	5.70538e-05	0.000974735	8℃ vs 22℃
Jr13_09500	463.479	-1.74224	0.433011	-4.02356	5.73247e-05	0.000977554	8℃ vs 22℃
Jr13_00950	1703.06	-1.12855	0.28052	-4.02306	5.74458e-05	0.000979	8℃ vs 22℃
Jr11_07450	30.2802	-8.3547	2.07761	-4.0213	5.78787e-05	0.000983938	8℃ vs 22℃
Jr03_08710	1631.42	1.16394	0.289458	4.02109	5.79286e-05	0.000984178	8℃ vs 22℃
Jr06_16260	27.5014	8.26052	2.05467	4.02037	5.81067e-05	0.000986594	8℃ vs 22℃
Jr01_31340	614.767	-1.4153	0.352073	-4.01991	5.82202e-05	0.000987911	8℃ vs 22℃
Jr01_07030	586.379	1.92724	0.479465	4.01956	5.83062e-05	0.00098837	8℃ vs 22℃
Jr03_26280	1806.02	1.21843	0.30314	4.01937	5.8355e-05	0.00098837	8℃ vs 22℃
Jr01_12450	459.329	1.14278	0.284396	4.01827	5.86276e-05	0.000992376	8℃ vs 22℃
Jr05_05380	27.1379	8.24117	2.05281	4.01457	5.95533e-05	0.00100743	8℃ vs 22℃
Jr10_23440	1669.49	1.32798	0.33083	4.0141	5.96735e-05	0.00100884	8℃ vs 22℃
Jr12_14290	191.596	2.33818	0.582592	4.01341	5.9849e-05	0.00101118	8℃ vs 22℃
Jr03_25290	150.188	-2.38442	0.594186	-4.01292	5.99728e-05	0.00101265	8℃ vs 22℃
Jr01_07340	2181.58	1.24476	0.310416	4.00996	6.07288e-05	0.00102479	8℃ vs 22℃
Jr14_20200	1243.53	1.89767	0.47327	4.0097	6.07965e-05	0.00102499	8℃ vs 22℃
Jr10_20360	1177.45	1.00473	0.25098	4.00323	6.2484e-05	0.00105118	8℃ vs 22℃
Jr10_23620	3599.81	1.07419	0.268359	4.00281	6.25945e-05	0.0010524	8℃ vs 22℃
Jr16_09250	528.587	-5.13491	1.2834	-4.00101	6.30727e-05	0.00105914	8℃ vs 22℃
Jr13_10100	354.068	-2.07449	0.518631	-3.99994	6.33591e-05	0.0010633	8℃ vs 22℃
Jr13_02020	27.4	8.25506	2.06422	3.99913	6.3576e-05	0.00106629	8℃ vs 22℃
Jr16_07930	2383.44	-1.06318	0.266052	-3.99613	6.43871e-05	0.00107858	8℃ vs 22℃
Jr13_04300	2547.79	1.16097	0.29054	3.9959	6.44496e-05	0.00107897	8℃ vs 22℃
Jr03_04220	2726.02	-1.43544	0.359262	-3.99552	6.45518e-05	0.00107953	8℃ vs 22℃
Jr10_07660	1378.34	2.39653	0.599836	3.99531	6.46087e-05	0.00107966	8℃ vs 22℃
Jr08_01310	6291.06	-1.02974	0.257781	-3.99462	6.47992e-05	0.00108219	8℃ vs 22℃
Jr03_09300	30.8939	8.42864	2.11079	3.99312	6.52093e-05	0.00108838	8℃ vs 22℃
Jr12_06220	207.274	-11.1293	2.78833	-3.9914	6.56845e-05	0.00109564	8℃ vs 22℃
Jr13_03960	2167.04	1.54727	0.387672	3.99119	6.57412e-05	0.00109593	8℃ vs 22℃
Jr08_06550	180.554	-1.79946	0.451381	-3.98656	6.70375e-05	0.00111618	8℃ vs 22℃
Jr06_00560	345.358	-1.47987	0.371277	-3.9859	6.7225e-05	0.00111795	8℃ vs 22℃
Jr05_12200	2257.94	-1.33966	0.336323	-3.98325	6.79785e-05	0.00112572	8℃ vs 22℃
Jr07_13950	664.134	1.17161	0.29417	3.98275	6.81214e-05	0.00112579	8℃ vs 22℃
Jr07_29660	29.6059	8.36717	2.1009	3.98266	6.81468e-05	0.00112579	8℃ vs 22℃
Jr01_21670	990.441	1.18946	0.298789	3.98093	6.86449e-05	0.00113266	8℃ vs 22℃
Jr01_26440	2503.64	-1.55705	0.391326	-3.9789	6.92354e-05	0.00114104	8℃ vs 22℃
Jr11_17320	791.449	-3.40144	0.85528	-3.97699	6.97936e-05	0.00114886	8℃ vs 22℃
Jr10_03720	1714.33	1.73326	0.435896	3.97633	6.99881e-05	0.00115137	8℃ vs 22℃
Jr09_10610	34.1084	-8.52611	2.14524	-3.97443	7.05479e-05	0.00115821	8℃ vs 22℃
Jr01_33830	2596.45	-1.05026	0.26426	-3.97435	7.05723e-05	0.00115821	8℃ vs 22℃
Jr11_17300	900.987	1.22883	0.309608	3.96897	7.21834e-05	0.00118113	8℃ vs 22℃
Jr14_19730	757.742	-1.07614	0.271158	-3.9687	7.22649e-05	0.00118176	8℃ vs 22℃
Jr12_20000	650.785	-2.05238	0.517588	-3.96527	7.33123e-05	0.00119533	8℃ vs 22℃
Jr10_07470	7744.31	-1.45758	0.36764	-3.9647	7.34895e-05	0.0011964	8℃ vs 22℃
Jr16_20810	956.281	-2.22318	0.560962	-3.96315	7.39662e-05	0.00120314	8℃ vs 22℃
Jr07_09300	1165.91	-1.24512	0.31422	-3.96256	7.41492e-05	0.00120541	8℃ vs 22℃
Jr01_11950	176.862	10.9454	2.7624	3.96228	7.42367e-05	0.00120612	8℃ vs 22℃
Jr11_22210	1399.76	-1.87072	0.472658	-3.95787	7.56215e-05	0.001225	8℃ vs 22℃
Jr02_21680	1084.3	-1.15115	0.290882	-3.95745	7.57531e-05	0.00122641	8℃ vs 22℃
Jr03_11900	1496.98	1.22678	0.310068	3.95648	7.60613e-05	0.00122995	8℃ vs 22℃
Jr13_15620	1782.5	-1.25072	0.316266	-3.95466	7.66431e-05	0.00123796	8℃ vs 22℃
Jr12_15500	27.063	8.23713	2.0829	3.95464	7.66488e-05	0.00123796	8℃ vs 22℃
Jr07_11550	26.3772	-8.15518	2.06225	-3.95451	7.66915e-05	0.00123796	8℃ vs 22℃
Jr01_12910	814.778	-1.05828	0.267648	-3.954	7.68549e-05	0.00123987	8℃ vs 22℃
Jr11_27040	1056.89	1.06252	0.268767	3.9533	7.70804e-05	0.00124223	8℃ vs 22℃
Jr11_06350	1504.25	1.00452	0.254099	3.95327	7.70915e-05	0.00124223	8℃ vs 22℃
Jr11_07660	1602.53	1.0922	0.276444	3.95089	7.78611e-05	0.00125316	8℃ vs 22℃
Jr06_02930	761.037	1.19451	0.302487	3.94898	7.84863e-05	0.00126174	8℃ vs 22℃
Jr16_22730	32.4214	-8.4531	2.14263	-3.94519	7.9737e-05	0.00127961	8℃ vs 22℃
Jr09_03220	840.737	1.75	0.443716	3.94396	8.01465e-05	0.00128364	8℃ vs 22℃
Jr10_24270	2063.78	1.2078	0.306261	3.94368	8.02409e-05	0.00128364	8℃ vs 22℃
Jr09_09980	318.845	-2.51177	0.636923	-3.9436	8.02681e-05	0.00128364	8℃ vs 22℃
Jr10_03370	7162.66	-1.00299	0.254381	-3.94285	8.05179e-05	0.00128688	8℃ vs 22℃
Jr03_16300	348.94	-1.98701	0.504042	-3.94214	8.07567e-05	0.0012892	8℃ vs 22℃
Jr12_06960	500.647	1.57504	0.400326	3.9344	8.34046e-05	0.00132839	8℃ vs 22℃
Jr16_01820	451.79	6.42222	1.63373	3.93102	8.45864e-05	0.00134255	8℃ vs 22℃
Jr05_14060	1175.11	1.52147	0.387123	3.9302	8.48742e-05	0.00134556	8℃ vs 22℃
Jr06_15470	3708.43	1.01997	0.259679	3.92782	8.57184e-05	0.00135816	8℃ vs 22℃
Jr11_29630	29.571	8.36504	2.13002	3.92721	8.59377e-05	0.00135927	8℃ vs 22℃
Jr07_31070	4266.1	-2.57342	0.655285	-3.92718	8.59471e-05	0.00135927	8℃ vs 22℃
Jr07_22520	1800.72	1.19054	0.303179	3.92686	8.60627e-05	0.00135927	8℃ vs 22℃
Jr12_05400	558.156	1.30111	0.331342	3.9268	8.60848e-05	0.00135927	8℃ vs 22℃
Jr13_22240	730.307	-1.11237	0.283518	-3.92344	8.72933e-05	0.00137677	8℃ vs 22℃
Jr10_12680	1595.64	-1.3916	0.354899	-3.92112	8.81399e-05	0.00138774	8℃ vs 22℃
Jr01_16320	26.0788	8.18384	2.0877	3.92002	8.85427e-05	0.00139248	8℃ vs 22℃
Jr02_12780	1345.36	-1.15112	0.293949	-3.91605	9.00114e-05	0.00141235	8℃ vs 22℃
Jr01_05010	181.92	-10.9411	2.79511	-3.91436	9.06439e-05	0.00141823	8℃ vs 22℃
Jr11_23960	283.442	-1.80363	0.461061	-3.91192	9.15658e-05	0.00143184	8℃ vs 22℃
Jr08_18640	481.926	1.34894	0.344942	3.91064	9.20527e-05	0.00143782	8℃ vs 22℃
Jr08_09620	566.445	-1.60471	0.410479	-3.90936	9.25402e-05	0.00144461	8℃ vs 22℃
Jr07_14910	6173.26	1.06693	0.273051	3.90744	9.32777e-05	0.00145283	8℃ vs 22℃
Jr03_26790	4314.07	-1.35684	0.347436	-3.90529	9.4113e-05	0.00146335	8℃ vs 22℃
Jr11_27940	1766.45	1.16743	0.298973	3.90481	9.43011e-05	0.0014638	8℃ vs 22℃
Jr06_12900	29.1442	-8.29886	2.1254	-3.90462	9.43751e-05	0.00146412	8℃ vs 22℃
Jr06_08680	26.6181	8.2135	2.10366	3.9044	9.44614e-05	0.00146463	8℃ vs 22℃
Jr08_08290	1228.07	-2.91448	0.747246	-3.9003	9.60734e-05	0.00148528	8℃ vs 22℃
Jr02_17910	2949.5	-1.13901	0.292058	-3.89994	9.62175e-05	0.00148528	8℃ vs 22℃
Jr02_06270	232.348	2.82968	0.725608	3.89973	9.62989e-05	0.00148558	8℃ vs 22℃
Jr06_03400	26.2905	8.19549	2.10191	3.89906	9.65653e-05	0.00148719	8℃ vs 22℃
Jr06_15610	2105.11	1.47569	0.378883	3.89484	9.82624e-05	0.00150995	8℃ vs 22℃
Jr03_24510	776.583	-1.54211	0.396532	-3.88899	0.000100662	0.00154337	8℃ vs 22℃
Jr13_11190	1641.84	1.12524	0.289388	3.88833	0.000100937	0.00154672	8℃ vs 22℃
Jr09_11200	1529.27	-1.56729	0.403244	-3.8867	0.000101616	0.0015554	8℃ vs 22℃
Jr08_06140	508.827	1.77578	0.456904	3.88655	0.000101681	0.00155552	8℃ vs 22℃
Jr11_10030	1492.89	-1.53278	0.394778	-3.88265	0.000103323	0.00157976	8℃ vs 22℃
Jr09_00720	169.894	-10.8424	2.79782	-3.87532	0.000106485	0.00162449	8℃ vs 22℃
Jr16_18330	2164.1	1.0985	0.283589	3.87358	0.000107249	0.00163435	8℃ vs 22℃
Jr09_02390	227.575	2.1289	0.549916	3.87132	0.000108247	0.00164681	8℃ vs 22℃
Jr07_24500	1102.29	-1.23217	0.318304	-3.87107	0.000108361	0.00164763	8℃ vs 22℃
Jr16_01870	1469.05	1.06511	0.275189	3.87047	0.000108626	0.00165075	8℃ vs 22℃
Jr01_33960	6901.73	1.01747	0.262904	3.87012	0.000108783	0.00165223	8℃ vs 22℃
Jr04_12020	1776.06	1.14706	0.296402	3.86996	0.000108855	0.00165241	8℃ vs 22℃
Jr14_18450	4991.27	-1.59811	0.413025	-3.86928	0.000109158	0.00165609	8℃ vs 22℃
Jr14_08070	25.858	-8.1267	2.10133	-3.8674	0.000110001	0.00166704	8℃ vs 22℃
Jr04_11730	992.366	1.13759	0.294245	3.86613	0.000110577	0.00167485	8℃ vs 22℃
Jr02_18490	27.3684	8.25319	2.1357	3.86441	0.00011136	0.00168485	8℃ vs 22℃
Jr14_18340	26.7108	8.21826	2.12833	3.86136	0.000112757	0.00170318	8℃ vs 22℃
Jr01_21950	691.75	-1.74328	0.452457	-3.85292	0.000116719	0.00175628	8℃ vs 22℃
Jr14_11830	975.494	-1.57399	0.408807	-3.8502	0.000118022	0.00177196	8℃ vs 22℃
Jr16_21150	2561.02	-1.06749	0.277257	-3.85019	0.000118025	0.00177196	8℃ vs 22℃
Jr01_26520	26.1765	8.18951	2.12706	3.85015	0.000118047	0.00177196	8℃ vs 22℃
Jr07_17390	855.069	1.18964	0.309247	3.84689	0.000119626	0.00179022	8℃ vs 22℃
Jr01_00560	25.5632	-8.11015	2.1093	-3.84494	0.00012058	0.00180184	8℃ vs 22℃
Jr01_16530	393.207	-2.3021	0.598801	-3.84452	0.00012079	0.00180283	8℃ vs 22℃
Jr04_18640	25.2397	8.13683	2.11696	3.84363	0.000121225	0.00180826	8℃ vs 22℃
Jr07_04670	221.555	-2.23135	0.580702	-3.8425	0.000121787	0.00181523	8℃ vs 22℃
Jr02_24270	2707.43	1.25843	0.327534	3.84214	0.000121964	0.00181632	8℃ vs 22℃
Jr12_13100	1319.03	1.20455	0.313754	3.83914	0.000123464	0.00183468	8℃ vs 22℃
Jr02_21140	1794.93	1.75903	0.458648	3.83525	0.000125436	0.00185896	8℃ vs 22℃
Jr06_10250	720.929	2.50954	0.654386	3.83495	0.000125591	0.00186026	8℃ vs 22℃
Jr08_10690	274.144	2.41358	0.630755	3.8265	0.000129978	0.00191655	8℃ vs 22℃
Jr05_05840	1803.1	-1.13866	0.297591	-3.82627	0.000130099	0.00191655	8℃ vs 22℃
Jr07_05030	218.617	-1.72968	0.452106	-3.82583	0.000130332	0.00191799	8℃ vs 22℃
Jr12_01100	1220.31	1.07473	0.281024	3.82434	0.000131125	0.00192569	8℃ vs 22℃
Jr09_06650	767.923	1.4876	0.389008	3.82408	0.00013126	0.00192659	8℃ vs 22℃
Jr08_14150	2881.69	-1.24779	0.326308	-3.82394	0.000131334	0.00192665	8℃ vs 22℃
Jr04_10820	2733.38	1.25311	0.32776	3.82326	0.000131701	0.00193101	8℃ vs 22℃
Jr01_25340	487.521	1.59692	0.417761	3.82256	0.000132072	0.00193542	8℃ vs 22℃
Jr09_14300	805.742	1.43269	0.375148	3.81901	0.00013399	0.00196144	8℃ vs 22℃
Jr07_26630	324.523	-1.45082	0.379993	-3.81803	0.000134524	0.00196716	8℃ vs 22℃
Jr07_09030	924.182	1.01515	0.265913	3.81759	0.000134763	0.00196856	8℃ vs 22℃
Jr11_18060	1143.31	1.34893	0.353363	3.8174	0.000134866	0.00196902	8℃ vs 22℃
Jr16_06320	1474.6	-1.27575	0.334285	-3.81636	0.000135436	0.00197473	8℃ vs 22℃
Jr06_16870	908.189	1.07765	0.282613	3.81315	0.000137204	0.00199785	8℃ vs 22℃
Jr01_27700	1058.63	-1.74925	0.458938	-3.81152	0.000138112	0.00201001	8℃ vs 22℃
Jr02_02980	4659.11	1.17212	0.307683	3.80949	0.000139253	0.00202447	8℃ vs 22℃
Jr08_05070	743.086	1.37384	0.360651	3.80934	0.000139339	0.00202464	8℃ vs 22℃
Jr05_08740	20582.1	1.0501	0.275735	3.80838	0.000139882	0.00203039	8℃ vs 22℃
Jr14_00870	1811.71	1.54877	0.406723	3.80792	0.000140143	0.00203311	8℃ vs 22℃
Jr08_17040	247.252	-1.44884	0.381136	-3.80137	0.000143899	0.00208101	8℃ vs 22℃
Jr10_00670	627.514	1.05383	0.277375	3.7993	0.000145108	0.00209629	8℃ vs 22℃
Jr01_19900	1408.53	1.47441	0.388526	3.79488	0.000147715	0.0021306	8℃ vs 22℃
Jr09_06830	1064.88	1.69861	0.447636	3.79462	0.000147869	0.0021317	8℃ vs 22℃
Jr13_11420	2284.37	-1.5652	0.412806	-3.7916	0.000149678	0.00215327	8℃ vs 22℃
Jr02_00960	717.083	-2.20695	0.582112	-3.79129	0.000149869	0.00215488	8℃ vs 22℃
Jr06_04100	1389.22	1.33238	0.351515	3.79039	0.000150409	0.00216039	8℃ vs 22℃
Jr07_06620	26.7393	8.2202	2.17087	3.7866	0.000152722	0.00219132	8℃ vs 22℃
Jr04_07510	527.553	1.57008	0.414713	3.78594	0.000153129	0.00219488	8℃ vs 22℃
Jr07_38350	463.729	-1.97593	0.522053	-3.78493	0.000153753	0.00220153	8℃ vs 22℃
Jr07_24100	4971.25	1.02297	0.270451	3.78246	0.000155288	0.0022212	8℃ vs 22℃
Jr09_07200	317.681	1.28426	0.339587	3.78182	0.000155683	0.00222569	8℃ vs 22℃
Jr07_28170	423.696	-1.55185	0.410427	-3.78106	0.000156165	0.00223141	8℃ vs 22℃
Jr09_03510	27.6256	8.26713	2.18701	3.7801	0.000156762	0.00223879	8℃ vs 22℃
Jr07_26930	1201.52	2.02112	0.534747	3.77959	0.000157085	0.00223991	8℃ vs 22℃
Jr08_22450	2145.65	1.09745	0.290473	3.77816	0.000157993	0.00225052	8℃ vs 22℃
Jr03_23840	1848.35	-1.57507	0.416946	-3.77763	0.000158325	0.00225291	8℃ vs 22℃
Jr04_17660	27.3326	8.25143	2.18869	3.77004	0.000163224	0.00231664	8℃ vs 22℃
Jr04_13700	148.521	-10.6485	2.82489	-3.76952	0.000163563	0.00232025	8℃ vs 22℃
Jr13_07450	2970.21	-1.1252	0.29868	-3.76724	0.000165062	0.0023403	8℃ vs 22℃
Jr07_30050	3927.39	1.06397	0.282554	3.76554	0.000166186	0.00235382	8℃ vs 22℃
Jr07_16760	24.7329	8.10765	2.15451	3.7631	0.000167818	0.00237449	8℃ vs 22℃
Jr15_13110	25.6954	-8.11756	2.15924	-3.75944	0.000170292	0.00240366	8℃ vs 22℃
Jr03_07900	256.408	-2.19224	0.583135	-3.75941	0.000170317	0.00240366	8℃ vs 22℃
Jr01_03950	25.1668	-8.08747	2.15721	-3.74904	0.000177511	0.00249241	8℃ vs 22℃
Jr15_08840	496.082	-2.93514	0.783379	-3.74677	0.000179128	0.00251382	8℃ vs 22℃
Jr04_09890	140.955	-10.573	2.82266	-3.74574	0.000179861	0.00252283	8℃ vs 22℃
Jr16_00880	510.47	-1.46791	0.391996	-3.74471	0.000180602	0.00253192	8℃ vs 22℃
Jr16_20510	637.812	1.66257	0.444089	3.74378	0.00018127	0.00253742	8℃ vs 22℃
Jr01_16700	412.671	-1.48922	0.398137	-3.74048	0.000183672	0.0025639	8℃ vs 22℃
Jr04_16190	237.918	-2.30796	0.617033	-3.74041	0.000183721	0.0025639	8℃ vs 22℃
Jr13_26970	3929.33	-1.12753	0.30146	-3.74023	0.00018385	0.0025644	8℃ vs 22℃
Jr13_27190	715.18	-1.19616	0.319843	-3.73984	0.00018414	0.00256714	8℃ vs 22℃
Jr08_17060	429.031	-1.23055	0.329071	-3.73948	0.000184404	0.00256952	8℃ vs 22℃
Jr15_09450	803.447	1.27767	0.341704	3.73911	0.000184673	0.00257065	8℃ vs 22℃
Jr13_21080	1630.37	-1.30837	0.349964	-3.7386	0.000185048	0.00257458	8℃ vs 22℃
Jr07_29270	27.9839	8.28596	2.21728	3.73699	0.00018624	0.00258723	8℃ vs 22℃
Jr08_04960	2349.25	-1.56451	0.418745	-3.7362	0.000186825	0.00259405	8℃ vs 22℃
Jr01_21160	4157.34	1.07033	0.286563	3.73508	0.000187656	0.00260296	8℃ vs 22℃
Jr14_05180	1563.43	1.08932	0.291713	3.73422	0.0001883	0.00260926	8℃ vs 22℃
Jr02_20220	25.4661	-8.10489	2.17144	-3.7325	0.000189591	0.00262319	8℃ vs 22℃
Jr14_08760	229.804	2.05716	0.551273	3.73165	0.000190232	0.00262677	8℃ vs 22℃
Jr16_01190	1225.05	1.49849	0.401709	3.7303	0.000191254	0.00263823	8℃ vs 22℃
Jr09_03490	227.782	1.29611	0.347573	3.72903	0.00019222	0.0026489	8℃ vs 22℃
Jr05_03020	486.169	1.62151	0.435104	3.72672	0.000193987	0.00267057	8℃ vs 22℃
Jr12_19240	1045.21	-1.5206	0.408107	-3.72598	0.000194557	0.00267708	8℃ vs 22℃
Jr14_03340	328.392	-1.93461	0.519243	-3.72582	0.000194682	0.00267747	8℃ vs 22℃
Jr13_08940	628.382	1.73566	0.465914	3.72528	0.000195099	0.00268051	8℃ vs 22℃
Jr12_16010	1505.87	-1.07518	0.288667	-3.72465	0.000195583	0.00268583	8℃ vs 22℃
Jr10_19610	23.081	8.00767	2.1504	3.7238	0.000196248	0.00269361	8℃ vs 22℃
Jr06_16610	23.1901	8.0144	2.15306	3.72232	0.000197397	0.00270668	8℃ vs 22℃
Jr02_21340	563.582	-1.1046	0.296852	-3.72104	0.000198404	0.00271913	8℃ vs 22℃
Jr03_01600	2498.19	1.12067	0.301316	3.71925	0.000199817	0.00273441	8℃ vs 22℃
Jr16_14340	3381.05	1.20131	0.32307	3.71844	0.000200458	0.00274181	8℃ vs 22℃
Jr03_21620	366.585	-1.83424	0.493436	-3.71729	0.000201372	0.00275296	8℃ vs 22℃
Jr04_16940	333.088	2.05517	0.553061	3.71599	0.000202413	0.00276444	8℃ vs 22℃
Jr10_09150	3936.26	-1.66496	0.448198	-3.71479	0.000203371	0.00277614	8℃ vs 22℃
Jr04_07580	355.515	-1.55906	0.41973	-3.71443	0.000203659	0.00277869	8℃ vs 22℃
Jr08_18200	1155.49	1.06366	0.28647	3.71299	0.000204829	0.00279327	8℃ vs 22℃
Jr05_12530	140.652	-10.5699	2.8473	-3.71226	0.000205416	0.00279988	8℃ vs 22℃
Jr09_13250	7432.53	1.38695	0.373656	3.71183	0.000205768	0.00280329	8℃ vs 22℃
Jr11_04470	210.371	-1.96696	0.530333	-3.70891	0.000208153	0.00283298	8℃ vs 22℃
Jr13_09670	3414.69	-1.06132	0.286393	-3.70581	0.000210715	0.00286328	8℃ vs 22℃
Jr01_26160	474.319	-2.49045	0.672055	-3.70571	0.000210795	0.00286328	8℃ vs 22℃
Jr04_20570	911.469	5.23947	1.41424	3.7048	0.000211562	0.00286982	8℃ vs 22℃
Jr06_18160	588.953	2.10331	0.567732	3.70476	0.00021159	0.00286982	8℃ vs 22℃
Jr14_02750	2543.55	1.72121	0.464634	3.70443	0.000211864	0.00287213	8℃ vs 22℃
Jr14_09750	619.85	3.1202	0.842556	3.70326	0.00021285	0.00287981	8℃ vs 22℃
Jr10_08910	4739.79	-1.11777	0.302022	-3.70096	0.000214788	0.00290032	8℃ vs 22℃
Jr03_20060	2746.57	2.68361	0.726024	3.69632	0.00021875	0.00294947	8℃ vs 22℃
Jr14_15700	23.0072	8.00289	2.16567	3.69535	0.000219587	0.00295787	8℃ vs 22℃
Jr01_02520	1300.29	1.68757	0.456785	3.69446	0.000220358	0.00296679	8℃ vs 22℃
Jr06_05720	407.707	1.50364	0.407164	3.69295	0.000221664	0.00298292	8℃ vs 22℃
Jr03_14440	23.2222	8.01666	2.17126	3.69218	0.000222342	0.00298821	8℃ vs 22℃
Jr01_34670	548.575	2.02094	0.547365	3.69213	0.000222383	0.00298821	8℃ vs 22℃
Jr02_19420	2311.18	1.26849	0.343779	3.68984	0.000224391	0.00301372	8℃ vs 22℃
Jr01_20160	157.254	6.13036	1.66163	3.68936	0.000224821	0.00301655	8℃ vs 22℃
Jr06_16270	231.624	1.62355	0.440438	3.68621	0.000227615	0.00305106	8℃ vs 22℃
Jr07_12470	23.3597	8.02472	2.17715	3.68588	0.000227909	0.00305352	8℃ vs 22℃
Jr11_19320	1126.89	1.60205	0.434758	3.68492	0.000228777	0.00306365	8℃ vs 22℃
Jr13_12540	2193.84	3.1513	0.855271	3.68456	0.000229094	0.0030664	8℃ vs 22℃
Jr03_01650	24.8836	8.11586	2.20587	3.67921	0.000233956	0.00312691	8℃ vs 22℃
Jr16_10530	26.8575	8.22612	2.2366	3.67795	0.000235113	0.00313781	8℃ vs 22℃
Jr09_16610	338.487	-1.85975	0.505697	-3.6776	0.000235439	0.00314036	8℃ vs 22℃
Jr07_03980	543.339	1.16967	0.318182	3.67611	0.000236821	0.00315448	8℃ vs 22℃
Jr04_17840	2964.63	-1.10271	0.300187	-3.6734	0.000239344	0.00318655	8℃ vs 22℃
Jr08_07400	2232.33	1.01202	0.275544	3.6728	0.000239905	0.00319247	8℃ vs 22℃
Jr03_24350	25.5729	8.15594	2.22162	3.67118	0.000241438	0.0032082	8℃ vs 22℃
Jr07_33000	174.627	-2.43543	0.663773	-3.66908	0.000243429	0.00322998	8℃ vs 22℃
Jr01_00650	6349.05	1.13771	0.310149	3.66827	0.000244201	0.00323867	8℃ vs 22℃
Jr02_22980	196.798	-3.58537	0.977519	-3.66783	0.000244622	0.00324269	8℃ vs 22℃
Jr09_03760	798.79	-1.05168	0.28679	-3.66708	0.000245336	0.00324902	8℃ vs 22℃
Jr13_05250	466.745	1.42212	0.388005	3.66521	0.000247132	0.00326965	8℃ vs 22℃
Jr13_27120	2897.87	-1.10427	0.301722	-3.65991	0.000252305	0.00333168	8℃ vs 22℃
Jr11_10940	1851.96	-1.26621	0.345988	-3.65968	0.000252526	0.00333248	8℃ vs 22℃
Jr11_25380	4400.35	1.40399	0.383742	3.65867	0.000253529	0.00334143	8℃ vs 22℃
Jr05_14340	861.107	1.75969	0.481006	3.65835	0.000253841	0.00334394	8℃ vs 22℃
Jr11_19080	2733.68	-1.62965	0.446102	-3.65308	0.000259117	0.00340366	8℃ vs 22℃
Jr10_01510	629.686	1.43454	0.392714	3.65288	0.000259314	0.00340463	8℃ vs 22℃
Jr08_15840	25.079	8.12738	2.22552	3.65189	0.000260315	0.00341614	8℃ vs 22℃
Jr01_16570	391.857	-1.41279	0.387086	-3.6498	0.000262446	0.00343918	8℃ vs 22℃
Jr03_13550	125.602	-10.4067	2.85243	-3.64836	0.000263919	0.00345684	8℃ vs 22℃
Jr13_30540	230.865	1.62676	0.445915	3.64813	0.000264152	0.00345825	8℃ vs 22℃
Jr16_19700	1348.57	1.37749	0.377607	3.64794	0.000264351	0.0034592	8℃ vs 22℃
Jr07_34300	1063.65	1.33846	0.367333	3.64371	0.000268732	0.00351152	8℃ vs 22℃
Jr15_10330	1955.67	1.70011	0.466941	3.64095	0.000271631	0.00354434	8℃ vs 22℃
Jr07_34450	1141.38	-1.24476	0.342195	-3.63759	0.000275202	0.00358076	8℃ vs 22℃
Jr01_25550	783.675	1.40126	0.385371	3.63614	0.000276753	0.00359923	8℃ vs 22℃
Jr09_14400	1387.82	1.11319	0.306469	3.63231	0.000280893	0.0036479	8℃ vs 22℃
Jr07_01120	4713.93	-1.06456	0.293374	-3.6287	0.000284853	0.00369584	8℃ vs 22℃
Jr09_12000	22.9471	7.99917	2.20609	3.62595	0.000287902	0.00372866	8℃ vs 22℃
Jr06_01870	11487.1	-1.45347	0.400856	-3.62593	0.000287926	0.00372866	8℃ vs 22℃
Jr04_20000	3776.24	2.20287	0.607883	3.62385	0.000290252	0.00375525	8℃ vs 22℃
Jr16_18120	21.91	7.93245	2.1896	3.62278	0.00029145	0.00376721	8℃ vs 22℃
Jr11_13050	317.14	-2.62072	0.723562	-3.62198	0.000292362	0.00377545	8℃ vs 22℃
Jr04_08990	922.423	-1.24085	0.342689	-3.62093	0.000293544	0.00378538	8℃ vs 22℃
Jr15_04040	2037.97	1.31541	0.363378	3.61996	0.000294653	0.00379489	8℃ vs 22℃
Jr01_33270	1644.13	-1.53836	0.42503	-3.61942	0.000295269	0.00379873	8℃ vs 22℃
Jr04_06470	531.799	-1.63904	0.453532	-3.61394	0.00030158	0.00386732	8℃ vs 22℃
Jr10_07490	1440.93	1.006	0.278368	3.61393	0.000301585	0.00386732	8℃ vs 22℃
Jr16_01800	427.906	-1.13002	0.312705	-3.6137	0.000301857	0.003869	8℃ vs 22℃
Jr15_07590	120.918	10.3968	2.87737	3.61332	0.000302305	0.00387294	8℃ vs 22℃
Jr08_05230	2323.89	-1.63429	0.452334	-3.61302	0.000302647	0.00387371	8℃ vs 22℃
Jr11_23890	512.928	-2.24956	0.622868	-3.61161	0.000304304	0.00389311	8℃ vs 22℃
Jr05_01340	1174.12	1.06029	0.29359	3.61146	0.000304474	0.00389348	8℃ vs 22℃
Jr09_16130	2065.87	-1.13609	0.314927	-3.60746	0.000309206	0.00395031	8℃ vs 22℃
Jr14_04530	2297.63	-1.36391	0.378105	-3.60723	0.000309477	0.00395194	8℃ vs 22℃
Jr03_04790	171.153	-2.09081	0.579777	-3.60624	0.00031067	0.00396166	8℃ vs 22℃
Jr05_00130	840.519	-1.09084	0.302596	-3.60493	0.00031224	0.00397983	8℃ vs 22℃
Jr10_25540	22.0476	7.9414	2.20489	3.60172	0.000316113	0.0040236	8℃ vs 22℃
Jr01_30580	22.4256	7.96599	2.21265	3.6002	0.00031797	0.00404537	8℃ vs 22℃
Jr12_14780	2715.14	1.29678	0.360231	3.59986	0.000318391	0.00404885	8℃ vs 22℃
Jr06_12310	6040.8	1.37178	0.381278	3.59786	0.000320845	0.00407393	8℃ vs 22℃
Jr02_12140	1471.09	-1.42551	0.396349	-3.59661	0.000322386	0.0040902	8℃ vs 22℃
Jr04_22580	1641.38	1.83116	0.509235	3.59591	0.000323266	0.00409758	8℃ vs 22℃
Jr13_28030	91.9338	-2.47251	0.687663	-3.59552	0.000323749	0.00410182	8℃ vs 22℃
Jr11_12010	1939.63	6.09392	1.69514	3.59495	0.000324459	0.00410325	8℃ vs 22℃
Jr01_23040	413.691	1.6201	0.450736	3.59434	0.000325211	0.00410886	8℃ vs 22℃
Jr13_24560	24.0521	8.06679	2.24444	3.59413	0.000325479	0.00410886	8℃ vs 22℃
Jr02_17880	1216.39	-1.21759	0.338828	-3.59353	0.000326229	0.00411617	8℃ vs 22℃
Jr01_31070	22.5513	7.974	2.21935	3.59294	0.000326974	0.00412178	8℃ vs 22℃
Jr05_13640	175.214	-1.68408	0.468764	-3.5926	0.000327394	0.00412331	8℃ vs 22℃
Jr13_12250	22.0884	7.94443	2.21178	3.59187	0.000328319	0.00413117	8℃ vs 22℃
Jr02_08030	785.451	-1.08299	0.301616	-3.59063	0.00032988	0.00414892	8℃ vs 22℃
Jr07_22550	9632.33	-1.22035	0.340006	-3.58919	0.000331703	0.00416994	8℃ vs 22℃
Jr13_27390	1856.94	1.1819	0.329633	3.58551	0.000336418	0.00422149	8℃ vs 22℃
Jr16_19240	1508.56	1.22816	0.342637	3.58444	0.000337809	0.00423701	8℃ vs 22℃
Jr07_19690	1805.78	1.14733	0.320225	3.5829	0.0003398	0.00426004	8℃ vs 22℃
Jr01_06130	23.1472	8.01192	2.23672	3.58199	0.000340984	0.00427294	8℃ vs 22℃
Jr01_10710	338.487	-1.35591	0.378611	-3.58128	0.000341918	0.0042827	8℃ vs 22℃
Jr01_02000	22.7597	7.98744	2.23215	3.57837	0.000345745	0.0043194	8℃ vs 22℃
Jr08_00870	161.672	-2.5001	0.698676	-3.57833	0.00034579	0.0043194	8℃ vs 22℃
Jr12_05570	21.7874	7.92422	2.21476	3.57792	0.000346342	0.00432433	8℃ vs 22℃
Jr03_13080	1612.77	-1.19488	0.334412	-3.57309	0.000352798	0.00440094	8℃ vs 22℃
Jr04_14120	403.466	-1.6164	0.452516	-3.57203	0.000354223	0.00441671	8℃ vs 22℃
Jr08_22670	614.518	-1.12556	0.315142	-3.57158	0.000354834	0.00442232	8℃ vs 22℃
Jr16_17190	685.239	-1.1478	0.321386	-3.57141	0.000355064	0.00442318	8℃ vs 22℃
Jr12_16570	3091.43	-1.01361	0.283865	-3.57074	0.000355975	0.00443159	8℃ vs 22℃
Jr02_19890	22.489	7.96984	2.23203	3.57068	0.000356061	0.00443159	8℃ vs 22℃
Jr09_16480	4331.93	-1.48688	0.416609	-3.56901	0.000358338	0.00445388	8℃ vs 22℃
Jr12_18690	895.658	1.02032	0.285957	3.5681	0.000359573	0.00446721	8℃ vs 22℃
Jr03_09840	1450.46	-13.936	3.90679	-3.56713	0.000360918	0.0044819	8℃ vs 22℃
Jr03_23850	1912.85	-1.15224	0.323031	-3.56698	0.000361117	0.00448235	8℃ vs 22℃
Jr01_00360	4858.05	-1.45801	0.408959	-3.56517	0.000363621	0.0045053	8℃ vs 22℃
Jr16_10260	20778.9	1.18388	0.332266	3.56304	0.000366583	0.00453995	8℃ vs 22℃
Jr06_16590	1024.9	1.11243	0.312303	3.56202	0.000368012	0.0045543	8℃ vs 22℃
Jr15_12490	6333.44	1.1305	0.317379	3.56198	0.000368073	0.0045543	8℃ vs 22℃
Jr13_19690	1295.25	1.08366	0.304507	3.55875	0.00037263	0.00459416	8℃ vs 22℃
Jr05_07530	1812.86	-1.56216	0.438997	-3.55848	0.000373006	0.00459555	8℃ vs 22℃
Jr07_30000	360.542	-1.44715	0.406681	-3.55843	0.000373077	0.00459555	8℃ vs 22℃
Jr07_08170	796.018	1.00284	0.282036	3.55573	0.000376933	0.00463475	8℃ vs 22℃
Jr12_00180	27.7753	-8.22979	2.31474	-3.55539	0.000377421	0.00463807	8℃ vs 22℃
Jr02_02100	364.511	-2.26291	0.636708	-3.55407	0.000379316	0.00465364	8℃ vs 22℃
Jr08_01910	3279.93	-1.02072	0.28731	-3.55266	0.000381357	0.00467035	8℃ vs 22℃
Jr03_17290	1984.35	-1.28337	0.361305	-3.55204	0.000382251	0.00467921	8℃ vs 22℃
Jr13_28150	1345.98	13.8733	3.90679	3.55107	0.000383672	0.00469243	8℃ vs 22℃
Jr05_01790	119.367	-10.3332	2.91202	-3.54847	0.000387481	0.00473435	8℃ vs 22℃
Jr01_15550	88.3718	-2.5753	0.725769	-3.54838	0.000387615	0.00473435	8℃ vs 22℃
Jr13_21930	21.5769	7.91045	2.23375	3.54134	0.000398107	0.00484958	8℃ vs 22℃
Jr11_29600	5730.64	-1.39499	0.394092	-3.53974	0.000400518	0.00487678	8℃ vs 22℃
Jr02_06390	2922.95	-1.6378	0.462853	-3.5385	0.000402415	0.00489338	8℃ vs 22℃
Jr14_17290	1365.31	-1.37869	0.389694	-3.53789	0.000403341	0.0048996	8℃ vs 22℃
Jr10_09660	937.041	1.03778	0.293503	3.53584	0.000406479	0.00493189	8℃ vs 22℃
Jr14_00670	109.255	10.2505	2.8998	3.53492	0.000407906	0.00494703	8℃ vs 22℃
Jr11_14150	578.113	-1.78421	0.505205	-3.53164	0.000412984	0.005002	8℃ vs 22℃
Jr12_05330	1514.27	-1.5148	0.429023	-3.53081	0.000414297	0.00501128	8℃ vs 22℃
Jr11_16270	2002.09	-1.00111	0.283553	-3.53061	0.00041461	0.00501287	8℃ vs 22℃
Jr02_14160	303.773	-1.04719	0.296873	-3.5274	0.000419657	0.00506498	8℃ vs 22℃
Jr11_12990	4058.91	-1.37105	0.388802	-3.52633	0.000421358	0.00508328	8℃ vs 22℃
Jr13_20730	370.25	2.46248	0.698388	3.52594	0.000421977	0.00508851	8℃ vs 22℃
Jr16_03730	2482.52	-1.03307	0.293094	-3.52469	0.000423971	0.00511032	8℃ vs 22℃
Jr10_03110	1670.34	1.05708	0.29993	3.52443	0.000424399	0.00511323	8℃ vs 22℃
Jr02_22540	20.6163	7.84482	2.226	3.52417	0.000424807	0.00511591	8℃ vs 22℃
Jr12_19040	3943.7	1.0036	0.284797	3.5239	0.000425245	0.0051167	8℃ vs 22℃
Jr05_13270	1364.79	-1.52387	0.43258	-3.52276	0.000427084	0.00513434	8℃ vs 22℃
Jr07_02130	563.14	1.03858	0.295051	3.52001	0.000431535	0.00518105	8℃ vs 22℃
Jr04_19080	5814.08	-1.05949	0.301085	-3.5189	0.000433333	0.00520037	8℃ vs 22℃
Jr16_02670	268.954	1.87376	0.532582	3.51825	0.000434408	0.00520913	8℃ vs 22℃
Jr05_12610	3039.1	-1.00753	0.286374	-3.51823	0.000434442	0.00520913	8℃ vs 22℃
Jr02_18950	109.994	-10.2152	2.90434	-3.51721	0.000436109	0.00522457	8℃ vs 22℃
Jr12_02250	304.523	-1.40038	0.398629	-3.51299	0.00044309	0.00530589	8℃ vs 22℃
Jr01_32270	507.213	1.09794	0.312603	3.51225	0.000444338	0.00531621	8℃ vs 22℃
Jr10_24360	490.606	-1.42188	0.404967	-3.5111	0.000446262	0.00533691	8℃ vs 22℃
Jr06_20810	1109.46	2.74064	0.781854	3.50531	0.000456078	0.00544246	8℃ vs 22℃
Jr06_03020	878.129	1.92843	0.5506	3.50242	0.000461052	0.00548991	8℃ vs 22℃
Jr11_21970	614.151	-1.19291	0.340643	-3.50193	0.000461897	0.00549521	8℃ vs 22℃
Jr12_05000	257.628	1.09971	0.314114	3.501	0.000463524	0.00550981	8℃ vs 22℃
Jr04_17410	2723.68	-1.16979	0.334302	-3.49921	0.000466646	0.00553495	8℃ vs 22℃
Jr12_24430	646.357	1.33067	0.38032	3.49882	0.00046732	0.00554056	8℃ vs 22℃
Jr01_00090	1814.95	-1.01314	0.289625	-3.49809	0.000468606	0.00554934	8℃ vs 22℃
Jr01_07760	1254.01	1.36678	0.390738	3.49794	0.000468864	0.00554934	8℃ vs 22℃
Jr09_11460	2875.19	1.14448	0.327518	3.49441	0.000475107	0.00560871	8℃ vs 22℃
Jr14_06790	492.168	1.40362	0.40175	3.49376	0.000476277	0.0056177	8℃ vs 22℃
Jr02_00120	7469.12	-1.06202	0.304034	-3.49311	0.00047743	0.00562166	8℃ vs 22℃
Jr02_02580	6541.77	-1.9803	0.567329	-3.49057	0.000481989	0.00566321	8℃ vs 22℃
Jr03_20820	142.147	-10.585	3.03454	-3.48818	0.000486322	0.00570682	8℃ vs 22℃
Jr04_03920	478.63	1.30268	0.373519	3.48758	0.000487412	0.00571473	8℃ vs 22℃
Jr10_01700	2195.11	1.00817	0.289153	3.48664	0.000489132	0.00573001	8℃ vs 22℃
Jr05_01220	4516.17	1.42356	0.408777	3.48248	0.000496784	0.00580728	8℃ vs 22℃
Jr04_01960	357.804	-6.0617	1.74073	-3.48228	0.000497166	0.00580928	8℃ vs 22℃
Jr13_12110	611.519	1.82983	0.526154	3.47775	0.000505639	0.00589543	8℃ vs 22℃
Jr14_09000	3628.76	-1.22949	0.353555	-3.4775	0.000506112	0.00589543	8℃ vs 22℃
Jr07_38040	4384.32	-1.98374	0.570463	-3.47743	0.000506254	0.00589543	8℃ vs 22℃
Jr02_14250	1302.77	1.59281	0.45834	3.47517	0.000510532	0.00593143	8℃ vs 22℃
Jr07_28250	104.823	-10.1457	2.92106	-3.4733	0.000514105	0.00596414	8℃ vs 22℃
Jr12_24210	460.532	1.70522	0.491589	3.4688	0.000522797	0.00605359	8℃ vs 22℃
Jr13_07970	421.055	-3.01346	0.869266	-3.46668	0.000526937	0.00609245	8℃ vs 22℃
Jr13_01850	137.039	-2.47625	0.714386	-3.46626	0.000527751	0.0060993	8℃ vs 22℃
Jr01_28650	22.4221	-7.92105	2.286	-3.46502	0.000530193	0.00611738	8℃ vs 22℃
Jr12_21630	6078.19	-1.05079	0.303257	-3.46501	0.000530206	0.00611738	8℃ vs 22℃
Jr01_05220	834.18	-1.64254	0.474124	-3.46435	0.000531506	0.00612981	8℃ vs 22℃
Jr13_26350	581.888	1.4575	0.420815	3.46352	0.000533163	0.00614635	8℃ vs 22℃
Jr13_20640	323.593	-2.57888	0.744783	-3.46259	0.000535004	0.00616498	8℃ vs 22℃
Jr13_21940	1181.4	1.05449	0.304565	3.46228	0.000535618	0.00616948	8℃ vs 22℃
Jr02_17470	164.694	-2.73936	0.79155	-3.46076	0.000538654	0.0061889	8℃ vs 22℃
Jr13_17900	386.705	1.43212	0.41395	3.45964	0.000540903	0.00621214	8℃ vs 22℃
Jr01_34220	3653.46	-1.45788	0.421622	-3.4578	0.000544614	0.00624955	8℃ vs 22℃
Jr13_19710	2861.29	-1.15234	0.333401	-3.45633	0.000547579	0.00627572	8℃ vs 22℃
Jr01_33940	214.837	-2.02391	0.585613	-3.45605	0.000548149	0.00627962	8℃ vs 22℃
Jr07_01460	925.019	1.49758	0.434056	3.45019	0.000560187	0.00639888	8℃ vs 22℃
Jr15_04150	222.008	-2.62967	0.762553	-3.44851	0.000563698	0.00642601	8℃ vs 22℃
Jr01_13860	3090.4	-1.09327	0.317028	-3.44849	0.00056373	0.00642601	8℃ vs 22℃
Jr04_09990	551.849	1.49363	0.433186	3.44801	0.000564733	0.00643477	8℃ vs 22℃
Jr14_05910	857.566	-1.43202	0.415485	-3.44662	0.000567651	0.00646267	8℃ vs 22℃
Jr09_05610	20.9456	7.86727	2.28293	3.44613	0.000568673	0.00646895	8℃ vs 22℃
Jr16_03050	904.826	1.3909	0.403757	3.44489	0.000571297	0.00649343	8℃ vs 22℃
Jr07_15080	658.508	1.4302	0.415341	3.44342	0.000574396	0.0065207	8℃ vs 22℃
Jr11_15010	3491.27	-1.39798	0.405986	-3.44342	0.000574408	0.0065207	8℃ vs 22℃
Jr16_00280	132.934	-2.0926	0.607987	-3.44185	0.00057775	0.00655054	8℃ vs 22℃
Jr04_06640	560.178	-1.79101	0.520745	-3.43933	0.000583155	0.00660093	8℃ vs 22℃
Jr02_06570	3283.25	-1.54814	0.450518	-3.43637	0.000589575	0.00666263	8℃ vs 22℃
Jr03_16560	616.135	-1.88144	0.547756	-3.43482	0.000592949	0.0066908	8℃ vs 22℃
Jr12_11600	130.113	-2.61986	0.763308	-3.43225	0.000598606	0.00674315	8℃ vs 22℃
Jr09_13740	880.207	1.15725	0.337321	3.4307	0.000602023	0.00676716	8℃ vs 22℃
Jr07_01750	945.172	-1.32232	0.38547	-3.4304	0.000602693	0.00677193	8℃ vs 22℃
Jr01_26700	765.882	1.85114	0.539925	3.42851	0.000606908	0.00680817	8℃ vs 22℃
Jr01_25180	2639.43	-1.25994	0.367799	-3.42561	0.000613411	0.00686152	8℃ vs 22℃
Jr01_04080	294.761	1.11175	0.324658	3.42438	0.000616208	0.00689001	8℃ vs 22℃
Jr09_04690	1341.76	-1.15296	0.336719	-3.42411	0.000616823	0.00689409	8℃ vs 22℃
Jr03_23580	12378.2	-1.64558	0.481078	-3.42061	0.000624798	0.00696341	8℃ vs 22℃
Jr16_04920	20.2756	7.82088	2.28818	3.41795	0.000630946	0.00701771	8℃ vs 22℃
Jr03_18810	139.37	1.55749	0.455714	3.41769	0.000631559	0.00702169	8℃ vs 22℃
Jr08_10860	19.3098	7.75023	2.26926	3.41531	0.000637092	0.00707462	8℃ vs 22℃
Jr15_00670	2900.61	-1.28091	0.375145	-3.41445	0.000639099	0.00708631	8℃ vs 22℃
Jr06_01240	691.114	-1.59723	0.467789	-3.41442	0.000639175	0.00708631	8℃ vs 22℃
Jr03_00530	291.763	1.39009	0.407157	3.41414	0.000639849	0.00708807	8℃ vs 22℃
Jr07_28230	423.919	-1.61093	0.471919	-3.41357	0.000641182	0.00709999	8℃ vs 22℃
Jr02_07920	1451.31	-1.19709	0.350719	-3.41325	0.000641926	0.00710536	8℃ vs 22℃
Jr09_02660	80.5074	-2.36692	0.693611	-3.41246	0.000643793	0.00712315	8℃ vs 22℃
Jr01_00260	717.861	-1.00111	0.294113	-3.40383	0.000664484	0.00731678	8℃ vs 22℃
Jr16_14140	984.776	-1.03605	0.304397	-3.40363	0.000664966	0.00731915	8℃ vs 22℃
Jr05_08530	19.3545	7.75378	2.27902	3.40224	0.000668354	0.0073535	8℃ vs 22℃
Jr16_20860	280.034	-2.26686	0.667342	-3.39686	0.000681648	0.00747584	8℃ vs 22℃
Jr16_10350	2938.18	-1.49432	0.439979	-3.39634	0.00068293	0.00748691	8℃ vs 22℃
Jr03_21490	1041.31	2.00922	0.591625	3.3961	0.00068353	0.00749051	8℃ vs 22℃
Jr05_04780	491.83	1.03203	0.303973	3.39515	0.000685906	0.0075052	8℃ vs 22℃
Jr02_20990	1503.92	1.04216	0.306956	3.39513	0.000685962	0.0075052	8℃ vs 22℃
Jr01_25660	379.633	-2.60371	0.767019	-3.39458	0.000687345	0.00751436	8℃ vs 22℃
Jr01_32790	193.63	1.22052	0.359742	3.39277	0.000691892	0.00755806	8℃ vs 22℃
Jr12_11590	1748.68	1.06909	0.315132	3.39251	0.000692565	0.0075624	8℃ vs 22℃
Jr08_07020	646.576	-1.02344	0.301757	-3.39159	0.000694873	0.00757858	8℃ vs 22℃
Jr05_15460	11157.1	1.22489	0.361177	3.39139	0.000695399	0.00758131	8℃ vs 22℃
Jr15_07090	386.028	1.63329	0.481753	3.39031	0.000698135	0.00760511	8℃ vs 22℃
Jr07_23220	124.547	-2.63143	0.776202	-3.39014	0.000698569	0.00760682	8℃ vs 22℃
Jr11_06590	19.0738	7.73266	2.28311	3.38691	0.000706856	0.00769098	8℃ vs 22℃
Jr10_23820	26.8465	8.22556	2.4295	3.3857	0.000709965	0.0077126	8℃ vs 22℃
Jr02_17850	95.8813	-10.0171	2.96014	-3.38399	0.000714412	0.00775173	8℃ vs 22℃
Jr11_28420	5858.23	-1.42513	0.421357	-3.38223	0.000718998	0.0077984	8℃ vs 22℃
Jr13_09390	586.158	1.39821	0.413445	3.38185	0.000720001	0.00780621	8℃ vs 22℃
Jr02_17050	125.72	-1.91839	0.567393	-3.38107	0.000722051	0.00782226	8℃ vs 22℃
Jr04_01780	1114.15	-1.03372	0.305794	-3.38045	0.000723664	0.00783666	8℃ vs 22℃
Jr05_13570	116.957	-2.40729	0.713085	-3.37588	0.000735793	0.00794298	8℃ vs 22℃
Jr07_23200	283.987	1.5536	0.460639	3.37271	0.000744333	0.00801072	8℃ vs 22℃
Jr01_10110	1075.76	1.03537	0.307205	3.37029	0.000750882	0.00806595	8℃ vs 22℃
Jr08_04770	1849.27	-1.29434	0.384147	-3.36938	0.000753369	0.00808512	8℃ vs 22℃
Jr09_15030	185.926	-1.41675	0.420628	-3.36819	0.000756636	0.00811702	8℃ vs 22℃
Jr01_10360	3000.82	1.0709	0.318419	3.3632	0.000770455	0.00824451	8℃ vs 22℃
Jr10_08350	402.869	1.52924	0.454735	3.36293	0.000771195	0.00824747	8℃ vs 22℃
Jr05_01660	19.2002	7.7422	2.30435	3.35982	0.000779928	0.00832792	8℃ vs 22℃
Jr13_05680	637.097	-1.21031	0.360244	-3.35969	0.000780292	0.00832856	8℃ vs 22℃
Jr02_10090	383.848	-2.33111	0.694358	-3.35721	0.000787322	0.00839708	8℃ vs 22℃
Jr09_05680	446.553	-1.41335	0.421066	-3.35659	0.000789094	0.00840946	8℃ vs 22℃
Jr03_15220	90.749	9.98287	2.97525	3.35531	0.000792759	0.00844198	8℃ vs 22℃
Jr01_15710	18.6114	7.6971	2.2948	3.35415	0.000796088	0.00847415	8℃ vs 22℃
Jr01_34190	286.963	-2.04304	0.609208	-3.3536	0.000797664	0.00848764	8℃ vs 22℃
Jr16_11810	4583.59	-1.04791	0.31251	-3.35322	0.00079877	0.008496	8℃ vs 22℃
Jr07_29000	4562.91	1.09617	0.326916	3.35306	0.000799226	0.008496	8℃ vs 22℃
Jr10_11310	1219.44	1.15946	0.345798	3.353	0.000799413	0.008496	8℃ vs 22℃
Jr12_04790	22.651	-7.93549	2.36675	-3.3529	0.000799685	0.008496	8℃ vs 22℃
Jr16_14630	743.497	1.31559	0.392662	3.35043	0.000806852	0.00856081	8℃ vs 22℃
Jr11_04420	1085.56	-1.47603	0.440558	-3.35037	0.00080703	0.00856081	8℃ vs 22℃
Jr15_11720	1360.64	-1.98245	0.591876	-3.34943	0.000809768	0.0085847	8℃ vs 22℃
Jr13_19730	93.2284	-9.97651	2.97861	-3.34939	0.000809906	0.0085847	8℃ vs 22℃
Jr02_21770	588.829	-2.53233	0.757393	-3.34348	0.000827337	0.0087425	8℃ vs 22℃
Jr07_08720	1595.74	-1.1964	0.358001	-3.34189	0.000832092	0.00878938	8℃ vs 22℃
Jr15_03650	787.966	-13.0557	3.90682	-3.34178	0.000832423	0.00878949	8℃ vs 22℃
Jr06_15790	1174.74	1.35892	0.406711	3.34126	0.000834004	0.00879605	8℃ vs 22℃
Jr01_30620	1151.09	-1.10033	0.329404	-3.34036	0.000836694	0.00881108	8℃ vs 22℃
Jr16_08350	96.4074	-10.0249	3.00113	-3.34036	0.00083671	0.00881108	8℃ vs 22℃
Jr03_20300	1236.36	-1.07213	0.321001	-3.33997	0.000837869	0.00881971	8℃ vs 22℃
Jr14_05400	787.201	-1.28591	0.385122	-3.33898	0.000840863	0.00884466	8℃ vs 22℃
Jr03_19030	704.712	-1.0766	0.322508	-3.3382	0.000843244	0.00886631	8℃ vs 22℃
Jr07_14380	262.666	-1.25328	0.375522	-3.33742	0.000845589	0.00888417	8℃ vs 22℃
Jr08_05200	1022.44	1.37086	0.410849	3.33665	0.000847943	0.00890211	8℃ vs 22℃
Jr01_18520	94.4032	-9.99472	2.99578	-3.33627	0.000849112	0.00891078	8℃ vs 22℃
Jr06_05220	775.69	-13.0331	3.90682	-3.33598	0.000849982	0.00891331	8℃ vs 22℃
Jr12_11020	487.487	1.33887	0.401677	3.3332	0.000858544	0.00898254	8℃ vs 22℃
Jr12_21140	458.525	-2.282	0.685215	-3.33035	0.000867379	0.00906464	8℃ vs 22℃
Jr02_10040	2905.89	-1.28829	0.387043	-3.32856	0.000872971	0.00911615	8℃ vs 22℃
Jr10_12370	327.394	-1.35853	0.40849	-3.32574	0.000881851	0.00918795	8℃ vs 22℃
Jr12_19060	8023.11	1.43875	0.432765	3.32455	0.0008856	0.00921654	8℃ vs 22℃
Jr14_06050	776.072	3.46517	1.04242	3.32415	0.000886884	0.00922575	8℃ vs 22℃
Jr10_18410	790.096	-4.44877	1.33835	-3.32406	0.000887155	0.00922575	8℃ vs 22℃
Jr02_13070	1047.9	-1.60428	0.482657	-3.32386	0.000887808	0.00922904	8℃ vs 22℃
Jr03_02120	18.6301	7.69855	2.31693	3.32274	0.00089139	0.00925928	8℃ vs 22℃
Jr09_01600	245.721	-1.18695	0.357273	-3.32225	0.000892941	0.00926891	8℃ vs 22℃
Jr01_30100	517.392	-2.41291	0.726329	-3.32207	0.000893531	0.00926891	8℃ vs 22℃
Jr06_01080	88.9264	9.95348	2.99631	3.32191	0.000894038	0.00926891	8℃ vs 22℃
Jr01_27470	1350.94	1.35399	0.407604	3.32184	0.000894271	0.00926891	8℃ vs 22℃
Jr05_15410	1237.51	-1.48647	0.447486	-3.32182	0.000894325	0.00926891	8℃ vs 22℃
Jr08_15760	88.4989	9.94661	2.99433	3.32182	0.000894339	0.00926891	8℃ vs 22℃
Jr01_21280	95.0153	10.0492	3.02748	3.31932	0.000902378	0.00933936	8℃ vs 22℃
Jr10_13710	93.8048	-9.98556	3.00841	-3.31922	0.000902699	0.00933936	8℃ vs 22℃
Jr09_08510	214.269	-5.73114	1.72675	-3.31902	0.000903332	0.009341	8℃ vs 22℃
Jr07_14770	153.85	1.87866	0.566056	3.31885	0.000903887	0.00934323	8℃ vs 22℃
Jr08_22880	985.424	1.0297	0.310487	3.31639	0.000911892	0.00941889	8℃ vs 22℃
Jr05_00970	510.734	-1.18943	0.358688	-3.31605	0.000912998	0.00942678	8℃ vs 22℃
Jr09_15170	738.108	1.48903	0.449379	3.31352	0.000921283	0.00950162	8℃ vs 22℃
Jr14_20510	583.671	2.26487	0.684183	3.31033	0.000931847	0.00958899	8℃ vs 22℃
Jr01_06510	213.022	-2.28193	0.689481	-3.30964	0.000934158	0.00960559	8℃ vs 22℃
Jr12_01050	505.841	1.13332	0.3425	3.30895	0.000936467	0.00962573	8℃ vs 22℃
Jr14_08790	18.6451	7.69994	2.32912	3.30595	0.000946557	0.00971855	8℃ vs 22℃
Jr16_15460	1042.45	1.4578	0.440998	3.30569	0.000947436	0.00972395	8℃ vs 22℃
Jr03_11240	904.915	1.1183	0.338493	3.30376	0.000953988	0.00978389	8℃ vs 22℃
Jr10_22900	197.044	-3.23459	0.979296	-3.30297	0.000956668	0.00980406	8℃ vs 22℃
Jr13_21650	18.1443	7.66053	2.32024	3.30161	0.000961332	0.00983797	8℃ vs 22℃
Jr07_21460	18.7521	7.70774	2.33456	3.30158	0.000961407	0.00983797	8℃ vs 22℃
Jr11_24770	253.064	1.76187	0.533913	3.29992	0.000967135	0.00988281	8℃ vs 22℃
Jr01_10280	593.774	-1.75511	0.531966	-3.29929	0.000969291	0.00989656	8℃ vs 22℃
Jr03_00780	962.937	1.70319	0.516426	3.29803	0.000973663	0.00992517	8℃ vs 22℃
Jr16_22160	850.204	-1.23735	0.375187	-3.29795	0.000973933	0.00992517	8℃ vs 22℃
Jr11_01210	27.2	-8.1998	2.48644	-3.29781	0.000974414	0.00992517	8℃ vs 22℃
Jr13_12640	18.5962	7.69569	2.33362	3.29775	0.000974619	0.00992517	8℃ vs 22℃
Jr07_34330	18.2528	7.66904	2.32626	3.29673	0.000978183	0.00995041	8℃ vs 22℃
Jr13_11620	853.041	2.00663	0.608729	3.29643	0.000979214	0.00995353	8℃ vs 22℃
Jr14_05200	15333.6	-1.60834	0.487959	-3.29605	0.000980532	0.00996325	8℃ vs 22℃
Jr13_15750	1080.25	1.09258	0.331713	3.29374	0.00098865	0.0100383	8℃ vs 22℃
Jr03_02060	8554	1.17484	0.356842	3.29231	0.000993664	0.010079	8℃ vs 22℃
Jr02_10520	334.478	1.38998	0.422194	3.29229	0.000993751	0.010079	8℃ vs 22℃
Jr07_05420	666.438	12.8592	3.90683	3.29147	0.00099667	0.0101048	8℃ vs 22℃
Jr09_14930	247.486	-1.24155	0.377253	-3.29102	0.000998242	0.0101107	8℃ vs 22℃
Jr14_15430	1753.32	1.21975	0.370681	3.29056	0.000999883	0.0101225	8℃ vs 22℃
Jr07_19310	827.524	2.36672	0.719662	3.28866	0.00100667	0.0101799	8℃ vs 22℃
Jr05_03240	324.132	1.02102	0.310519	3.28811	0.00100861	0.0101913	8℃ vs 22℃
Jr04_19510	7048.55	-1.21626	0.369953	-3.28761	0.00101043	0.0101997	8℃ vs 22℃
Jr07_21270	18.1357	7.65974	2.33029	3.28703	0.00101252	0.010209	8℃ vs 22℃
Jr14_12400	2393.25	-1.47738	0.449611	-3.2859	0.00101657	0.0102387	8℃ vs 22℃
Jr05_01540	5115.68	1.034	0.315251	3.27993	0.00103833	0.0104349	8℃ vs 22℃
Jr12_10440	85.965	-9.85948	3.00809	-3.27766	0.00104673	0.010497	8℃ vs 22℃
Jr13_16600	912.326	1.04081	0.317656	3.27654	0.00105089	0.0105225	8℃ vs 22℃
Jr08_19290	154.477	-2.70436	0.826266	-3.27299	0.00106417	0.0106353	8℃ vs 22℃
Jr01_10700	867.879	-1.47505	0.451023	-3.27046	0.00107374	0.0107202	8℃ vs 22℃
Jr09_16620	552.703	1.51905	0.464602	3.26957	0.00107712	0.0107384	8℃ vs 22℃
Jr08_13310	521.125	-1.11885	0.342339	-3.26824	0.00108218	0.010779	8℃ vs 22℃
Jr03_27650	254.792	-2.40602	0.736194	-3.26819	0.00108236	0.010779	8℃ vs 22℃
Jr11_02120	20.2465	-7.77377	2.3789	-3.2678	0.00108387	0.0107901	8℃ vs 22℃
Jr03_27010	310.133	1.91128	0.585405	3.26488	0.0010951	0.0108822	8℃ vs 22℃
Jr02_00590	506.15	1.05233	0.322338	3.26468	0.00109588	0.010886	8℃ vs 22℃
Jr08_01530	378.835	1.29156	0.395634	3.26453	0.00109646	0.0108878	8℃ vs 22℃
Jr12_24150	618.239	12.7509	3.90683	3.26374	0.00109953	0.0109143	8℃ vs 22℃
Jr02_11970	703.365	1.15252	0.353211	3.26299	0.00110242	0.0109391	8℃ vs 22℃
Jr04_10100	1723.68	1.28423	0.393785	3.26125	0.00110922	0.0109947	8℃ vs 22℃
Jr13_09120	1252.44	-1.2769	0.391618	-3.26058	0.00111183	0.0110126	8℃ vs 22℃
Jr03_18860	686.72	1.12666	0.345837	3.25777	0.00112292	0.0111024	8℃ vs 22℃
Jr16_04660	890.209	2.89695	0.889945	3.2552	0.00113314	0.0111874	8℃ vs 22℃
Jr09_04100	443.751	-2.07357	0.637036	-3.25503	0.00113382	0.0111901	8℃ vs 22℃
Jr01_13850	2671.78	1.0747	0.330216	3.25453	0.0011358	0.0112031	8℃ vs 22℃
Jr13_16900	19.8851	7.79293	2.39452	3.25449	0.00113595	0.0112031	8℃ vs 22℃
Jr15_02450	80.2456	-9.76038	3.00066	-3.25274	0.00114297	0.0112602	8℃ vs 22℃
Jr04_08140	18.093	7.6566	2.35433	3.25213	0.00114543	0.0112804	8℃ vs 22℃
Jr12_21990	1325.71	1.20997	0.372276	3.2502	0.00115323	0.011341	8℃ vs 22℃
Jr03_02760	253.289	-2.29087	0.704862	-3.2501	0.00115366	0.0113412	8℃ vs 22℃
Jr02_07150	1066.25	-1.20342	0.370687	-3.24645	0.00116852	0.0114643	8℃ vs 22℃
Jr04_15070	1015.04	-1.30243	0.401257	-3.24588	0.00117087	0.0114775	8℃ vs 22℃
Jr07_04610	324.465	-1.94427	0.599125	-3.24518	0.00117376	0.0115018	8℃ vs 22℃
Jr02_19780	88.0621	-1.99764	0.615875	-3.24358	0.00118039	0.0115503	8℃ vs 22℃
Jr08_21010	3418.94	1.42124	0.438206	3.2433	0.00118152	0.0115532	8℃ vs 22℃
Jr07_22880	19.3608	7.75399	2.39094	3.24307	0.00118249	0.0115585	8℃ vs 22℃
Jr13_22180	95.4626	-10.0108	3.08714	-3.24275	0.00118384	0.0115676	8℃ vs 22℃
Jr16_04570	83.7766	-9.82242	3.02937	-3.24239	0.00118531	0.0115778	8℃ vs 22℃
Jr14_05070	753.711	-1.21396	0.374535	-3.24123	0.00119015	0.0116168	8℃ vs 22℃
Jr07_23000	81.4928	-9.78245	3.01862	-3.2407	0.00119236	0.0116343	8℃ vs 22℃
Jr13_22690	1194.49	1.37326	0.424442	3.23545	0.00121449	0.0118209	8℃ vs 22℃
Jr03_06860	1014.71	1.77606	0.54897	3.23526	0.00121532	0.0118247	8℃ vs 22℃
Jr07_24270	617.23	-1.17541	0.363396	-3.23452	0.00121848	0.0118466	8℃ vs 22℃
Jr_Scaffold_23_00040	403.528	1.40841	0.435529	3.2338	0.00122156	0.0118687	8℃ vs 22℃
Jr10_13490	1628.24	1.03425	0.320001	3.23202	0.00122917	0.0119342	8℃ vs 22℃
Jr13_02310	566.76	-2.15738	0.667548	-3.23179	0.00123016	0.0119395	8℃ vs 22℃
Jr14_07970	1099.56	-1.03489	0.320283	-3.23117	0.00123284	0.011953	8℃ vs 22℃
Jr08_14980	761.253	-2.08677	0.646124	-3.22967	0.00123932	0.0120031	8℃ vs 22℃
Jr05_12460	5677.34	-1.1562	0.358058	-3.22909	0.00124183	0.0120189	8℃ vs 22℃
Jr07_18470	17.554	-7.56749	2.34481	-3.22733	0.00124949	0.0120846	8℃ vs 22℃
Jr15_10010	2655.44	-1.37899	0.42764	-3.22466	0.00126122	0.0121723	8℃ vs 22℃
Jr05_05610	911.468	1.50633	0.4673	3.22347	0.00126647	0.0122187	8℃ vs 22℃
Jr03_17770	601.996	-2.09517	0.650052	-3.22308	0.00126822	0.012227	8℃ vs 22℃
Jr14_16230	670.485	1.14651	0.355992	3.2206	0.00127924	0.0123203	8℃ vs 22℃
Jr15_00300	291.794	-1.46945	0.456344	-3.22004	0.00128172	0.0123355	8℃ vs 22℃
Jr11_11780	28.0029	-8.24173	2.56081	-3.21841	0.00128903	0.0123973	8℃ vs 22℃
Jr04_01490	884.478	-1.13727	0.353395	-3.21813	0.00129029	0.0124051	8℃ vs 22℃
Jr11_13530	480.597	1.81621	0.564436	3.21774	0.00129204	0.0124145	8℃ vs 22℃
Jr01_00630	827.828	-2.38498	0.741732	-3.21542	0.00130252	0.0125051	8℃ vs 22℃
Jr13_10980	16233.5	-1.049	0.326265	-3.21518	0.00130361	0.0125112	8℃ vs 22℃
Jr10_13450	1176.25	1.02962	0.320284	3.21471	0.00130578	0.0125276	8℃ vs 22℃
Jr11_09420	17.4604	7.60484	2.36632	3.21378	0.00131	0.0125546	8℃ vs 22℃
Jr05_03600	1520.95	-1.41262	0.439692	-3.21274	0.00131474	0.0125917	8℃ vs 22℃
Jr01_27340	247.041	4.13614	1.28763	3.21221	0.00131718	0.0126106	8℃ vs 22℃
Jr10_18170	1281.63	1.10634	0.344499	3.21146	0.00132061	0.012639	8℃ vs 22℃
Jr12_10330	4848.72	1.0872	0.33864	3.21049	0.0013251	0.0126776	8℃ vs 22℃
Jr11_12740	1502.74	1.47048	0.458888	3.20444	0.00135327	0.0129157	8℃ vs 22℃
Jr11_17510	1004.96	1.0064	0.314113	3.20395	0.00135554	0.0129329	8℃ vs 22℃
Jr01_32240	76.8953	9.74373	3.04183	3.20324	0.00135889	0.0129604	8℃ vs 22℃
Jr12_15810	365.831	1.07307	0.335035	3.20287	0.00136065	0.0129689	8℃ vs 22℃
Jr02_20300	1115.6	1.23791	0.386597	3.20207	0.00136444	0.0129862	8℃ vs 22℃
Jr10_07010	7227.67	1.10858	0.346262	3.20156	0.00136683	0.0130045	8℃ vs 22℃
Jr13_05360	1249.4	1.65373	0.516611	3.20111	0.001369	0.0130147	8℃ vs 22℃
Jr06_04250	18.6129	7.69757	2.40471	3.20104	0.00136933	0.0130147	8℃ vs 22℃
Jr01_20180	1774.5	1.28482	0.401433	3.20058	0.00137151	0.013031	8℃ vs 22℃
Jr10_18380	156.748	-5.62312	1.75729	-3.19988	0.00137483	0.013049	8℃ vs 22℃
Jr03_24580	840.439	-1.33346	0.416874	-3.19872	0.00138039	0.0130927	8℃ vs 22℃
Jr06_02180	512.178	2.39393	0.748516	3.19823	0.00138275	0.0131105	8℃ vs 22℃
Jr09_09780	523.522	1.83878	0.575003	3.19785	0.00138455	0.0131138	8℃ vs 22℃
Jr01_31140	20.1634	7.81308	2.4433	3.19776	0.001385	0.0131138	8℃ vs 22℃
Jr12_00900	759.794	-2.10496	0.658289	-3.19762	0.00138568	0.0131158	8℃ vs 22℃
Jr15_08370	1309.97	-1.03077	0.32238	-3.19738	0.00138682	0.0131221	8℃ vs 22℃
Jr10_25900	17.1402	7.57812	2.37095	3.19624	0.00139229	0.0131648	8℃ vs 22℃
Jr09_06690	607.136	-1.4157	0.44302	-3.19557	0.00139555	0.013182	8℃ vs 22℃
Jr03_23260	1067.94	1.21043	0.379086	3.19303	0.00140787	0.0132619	8℃ vs 22℃
Jr01_23250	1222.37	1.89076	0.592192	3.19282	0.0014089	0.0132671	8℃ vs 22℃
Jr08_04830	2744.81	1.12736	0.353188	3.19195	0.00141314	0.0132942	8℃ vs 22℃
Jr14_04470	4819.4	-1.73778	0.544446	-3.19184	0.00141371	0.0132942	8℃ vs 22℃
Jr01_07620	75.9195	9.7253	3.048	3.19071	0.00141922	0.0133294	8℃ vs 22℃
Jr08_00750	1598.99	1.05731	0.331477	3.18968	0.00142429	0.0133622	8℃ vs 22℃
Jr01_16200	112.214	-1.94277	0.609083	-3.18967	0.00142434	0.0133622	8℃ vs 22℃
Jr03_22650	703.9	-1.04716	0.328371	-3.18896	0.00142784	0.0133859	8℃ vs 22℃
Jr04_03300	1310.14	-1.36066	0.427226	-3.18487	0.00144817	0.0135531	8℃ vs 22℃
Jr06_12580	317.82	1.65824	0.520805	3.18399	0.00145259	0.0135855	8℃ vs 22℃
Jr11_21860	75.704	9.72122	3.05397	3.18314	0.00145688	0.013621	8℃ vs 22℃
Jr05_04530	1093.51	-1.04974	0.330156	-3.17953	0.00147512	0.0137612	8℃ vs 22℃
Jr06_03720	938.899	1.25698	0.395362	3.17932	0.00147623	0.0137612	8℃ vs 22℃
Jr16_12330	450.338	-1.63636	0.514788	-3.17871	0.00147931	0.0137838	8℃ vs 22℃
Jr04_22570	555.566	1.56719	0.493119	3.17812	0.00148235	0.0138075	8℃ vs 22℃
Jr03_06600	17.9062	7.64176	2.40466	3.17789	0.0014835	0.0138118	8℃ vs 22℃
Jr01_29850	683.002	1.40261	0.441403	3.17762	0.00148489	0.0138171	8℃ vs 22℃
Jr08_01320	86.3609	-9.86628	3.10579	-3.17674	0.0014894	0.0138544	8℃ vs 22℃
Jr05_15960	551.978	-2.77371	0.873219	-3.17642	0.00149104	0.0138649	8℃ vs 22℃
Jr07_31400	613.474	-1.08446	0.341445	-3.17611	0.00149266	0.013875	8℃ vs 22℃
Jr11_02810	487.145	12.4071	3.90685	3.17572	0.00149465	0.0138844	8℃ vs 22℃
Jr07_14270	893.71	1.03717	0.326641	3.17525	0.00149707	0.0138976	8℃ vs 22℃
Jr01_32750	605.253	-1.94289	0.61214	-3.17393	0.00150391	0.0139517	8℃ vs 22℃
Jr07_24080	1818.74	1.04394	0.328962	3.17343	0.00150648	0.0139707	8℃ vs 22℃
Jr08_08520	393.389	-1.96802	0.620192	-3.17324	0.00150749	0.0139754	8℃ vs 22℃
Jr07_02610	578.212	-1.05584	0.332806	-3.17254	0.00151109	0.0139994	8℃ vs 22℃
Jr12_08030	896.848	-1.19058	0.375338	-3.17203	0.00151378	0.0140196	8℃ vs 22℃
Jr14_06570	1675.34	1.05612	0.333044	3.17112	0.00151851	0.0140542	8℃ vs 22℃
Jr14_08240	1495.54	-1.11258	0.350853	-3.17107	0.00151877	0.0140542	8℃ vs 22℃
Jr01_25310	75.4393	-9.67112	3.04993	-3.17093	0.0015195	0.0140542	8℃ vs 22℃
Jr08_12920	314.232	-1.55373	0.490019	-3.17075	0.00152044	0.0140542	8℃ vs 22℃
Jr10_02040	390.59	1.57648	0.497208	3.17066	0.00152094	0.0140542	8℃ vs 22℃
Jr16_12720	1918.86	1.33028	0.41977	3.16906	0.00152934	0.0141256	8℃ vs 22℃
Jr07_02100	295.97	1.3578	0.428591	3.16807	0.00153455	0.0141513	8℃ vs 22℃
Jr_Scaffold_204_00010	1164.28	-1.42834	0.450857	-3.16804	0.0015347	0.0141513	8℃ vs 22℃
Jr03_14170	6273.4	-1.03308	0.326511	-3.16399	0.0015562	0.0143065	8℃ vs 22℃
Jr01_00480	300.916	1.61165	0.509428	3.16364	0.0015581	0.0143143	8℃ vs 22℃
Jr13_02050	95.6546	4.13398	1.30741	3.16197	0.00156705	0.0143917	8℃ vs 22℃
Jr04_16700	1217.38	-1.24336	0.393282	-3.1615	0.00156958	0.0144093	8℃ vs 22℃
Jr08_23010	1771.91	1.15075	0.364069	3.1608	0.00157336	0.0144304	8℃ vs 22℃
Jr07_16030	5015.18	1.04733	0.331426	3.16008	0.00157728	0.0144615	8℃ vs 22℃
Jr13_04410	910.178	-1.99213	0.630489	-3.15966	0.00157951	0.0144772	8℃ vs 22℃
Jr05_11350	176.423	-2.17995	0.689979	-3.15944	0.00158074	0.0144836	8℃ vs 22℃
Jr12_03220	1088.02	-1.51606	0.479983	-3.15858	0.00158541	0.0145119	8℃ vs 22℃
Jr02_14290	2802.28	-1.12491	0.356502	-3.1554	0.00160277	0.0146562	8℃ vs 22℃
Jr03_04510	74.6327	-9.65565	3.06088	-3.15453	0.00160755	0.0146901	8℃ vs 22℃
Jr12_13000	929.325	1.0355	0.328571	3.15153	0.00162417	0.0148371	8℃ vs 22℃
Jr01_15570	4951.64	-1.07681	0.34174	-3.15098	0.00162725	0.0148553	8℃ vs 22℃
Jr06_15420	128.832	1.65703	0.525989	3.15032	0.00163094	0.0148743	8℃ vs 22℃
Jr03_19150	3148.55	-1.04756	0.332878	-3.14698	0.00164967	0.0150152	8℃ vs 22℃
Jr12_11400	4037.12	-1.12061	0.35617	-3.14628	0.0016536	0.015036	8℃ vs 22℃
Jr15_08000	73.4747	-9.63307	3.06255	-3.14544	0.00165835	0.0150692	8℃ vs 22℃
Jr14_04860	362.738	1.20778	0.384074	3.14465	0.00166287	0.0151003	8℃ vs 22℃
Jr12_04580	1496.27	1.73312	0.551234	3.14407	0.00166614	0.015125	8℃ vs 22℃
Jr01_02450	74.9428	-9.6615	3.07312	-3.14388	0.00166724	0.01513	8℃ vs 22℃
Jr12_11310	297.329	-1.83439	0.583708	-3.14265	0.00167428	0.0151788	8℃ vs 22℃
Jr12_22360	6153.75	-1.27394	0.405529	-3.14142	0.00168128	0.0152323	8℃ vs 22℃
Jr11_10650	3668.46	-1.13724	0.362118	-3.14053	0.00168641	0.0152737	8℃ vs 22℃
Jr13_28570	281.911	-1.29007	0.410837	-3.14011	0.00168886	0.0152909	8℃ vs 22℃
Jr03_07090	461.188	-1.60202	0.510337	-3.13914	0.00169447	0.0153316	8℃ vs 22℃
Jr02_13730	1107.41	1.06238	0.338996	3.13391	0.00172496	0.0155614	8℃ vs 22℃
Jr07_00960	70.8255	9.62513	3.072	3.13318	0.00172925	0.0155933	8℃ vs 22℃
Jr07_14570	3341.06	-1.17996	0.376882	-3.13084	0.00174306	0.0157023	8℃ vs 22℃
Jr05_07470	3261.51	1.08213	0.345642	3.13078	0.00174343	0.0157023	8℃ vs 22℃
Jr12_12560	2901.55	-1.00748	0.321936	-3.12945	0.00175136	0.0157531	8℃ vs 22℃
Jr14_13190	760.722	1.3878	0.443607	3.12845	0.00175732	0.015786	8℃ vs 22℃
Jr09_00670	16.8603	7.55487	2.4151	3.12818	0.00175892	0.0157952	8℃ vs 22℃
Jr10_17580	337.354	1.03704	0.331675	3.12667	0.00176797	0.0158506	8℃ vs 22℃
Jr_Scaffold_23_00020	17.0772	7.57302	2.42294	3.12554	0.00177476	0.0159063	8℃ vs 22℃
Jr05_00270	417.972	2.77428	0.887668	3.12536	0.00177586	0.015911	8℃ vs 22℃
Jr02_14860	786.233	-1.39812	0.447439	-3.12472	0.00177976	0.0159408	8℃ vs 22℃
Jr14_16260	449.451	1.01798	0.325831	3.12426	0.00178254	0.0159553	8℃ vs 22℃
Jr01_33170	542.121	-2.48677	0.796579	-3.12182	0.0017974	0.0160726	8℃ vs 22℃
Jr08_22360	1467.63	1.02104	0.327138	3.12112	0.00180162	0.0161009	8℃ vs 22℃
Jr13_26090	6232.71	1.4895	0.477244	3.12104	0.00180215	0.0161009	8℃ vs 22℃
Jr10_16020	447.087	1.41488	0.453341	3.12101	0.00180232	0.0161009	8℃ vs 22℃
Jr01_20490	361.744	1.3667	0.438047	3.11998	0.00180864	0.0161364	8℃ vs 22℃
Jr05_11150	687.902	1.04215	0.334386	3.11661	0.00182941	0.01629	8℃ vs 22℃
Jr05_12760	510.315	-1.30923	0.420248	-3.11538	0.00183709	0.0163531	8℃ vs 22℃
Jr12_03050	659.806	-1.44999	0.465703	-3.11355	0.00184851	0.0164303	8℃ vs 22℃
Jr13_10390	1148.14	-1.07169	0.344217	-3.11342	0.00184935	0.0164303	8℃ vs 22℃
Jr07_14850	16.0873	7.48699	2.40552	3.11242	0.00185558	0.0164697	8℃ vs 22℃
Jr10_22840	594.837	1.52062	0.488703	3.11154	0.00186113	0.0165083	8℃ vs 22℃
Jr16_06070	541.205	1.50519	0.48384	3.11093	0.00186501	0.0165274	8℃ vs 22℃
Jr02_01700	69.461	9.59703	3.08549	3.11037	0.00186852	0.0165525	8℃ vs 22℃
Jr07_23780	850.274	1.05224	0.338342	3.11001	0.00187083	0.0165676	8℃ vs 22℃
Jr07_13760	1064.48	1.41432	0.454844	3.10947	0.00187425	0.0165819	8℃ vs 22℃
Jr10_11670	1392.72	1.38547	0.446156	3.10536	0.00190048	0.0167816	8℃ vs 22℃
Jr14_01870	5500.36	-1.0509	0.338661	-3.10311	0.00191497	0.0168987	8℃ vs 22℃
Jr09_05980	1321.22	1.12307	0.361983	3.10256	0.00191857	0.0169142	8℃ vs 22℃
Jr07_27340	16.1707	-7.44927	2.40137	-3.10209	0.00192159	0.0169316	8℃ vs 22℃
Jr13_22840	168.915	-1.4854	0.478842	-3.10206	0.00192177	0.0169316	8℃ vs 22℃
Jr02_23580	172.356	4.11648	1.32786	3.10008	0.0019347	0.0170236	8℃ vs 22℃
Jr02_12680	7430.03	-1.46664	0.473264	-3.09899	0.00194181	0.0170807	8℃ vs 22℃
Jr02_06990	390.235	-1.27224	0.410606	-3.09845	0.00194538	0.0171012	8℃ vs 22℃
Jr01_13390	505.991	-1.18581	0.382765	-3.09802	0.00194819	0.0171149	8℃ vs 22℃
Jr10_07070	1277.12	1.7446	0.563957	3.0935	0.00197814	0.0173205	8℃ vs 22℃
Jr05_12770	4487.55	-1.23808	0.400296	-3.09291	0.00198207	0.0173406	8℃ vs 22℃
Jr15_01440	6254.38	-1.2077	0.390523	-3.09253	0.00198459	0.0173482	8℃ vs 22℃
Jr10_24200	1146.4	-1.2991	0.420082	-3.09249	0.00198483	0.0173482	8℃ vs 22℃
Jr01_07990	450.782	-1.12911	0.36514	-3.09228	0.00198624	0.017355	8℃ vs 22℃
Jr11_05950	16.0016	7.47921	2.4214	3.08879	0.0020097	0.0175433	8℃ vs 22℃
Jr16_19150	2149.65	2.64346	0.855859	3.08866	0.00201063	0.0175458	8℃ vs 22℃
Jr12_04590	3763.17	1.59631	0.517416	3.08516	0.00203443	0.0177254	8℃ vs 22℃
Jr03_06980	9291.24	-1.07378	0.348213	-3.08369	0.00204448	0.0177904	8℃ vs 22℃
Jr01_22640	711.458	-1.48735	0.482411	-3.08316	0.00204816	0.0178121	8℃ vs 22℃
Jr11_15780	1238.21	-1.32792	0.430703	-3.08314	0.00204827	0.0178121	8℃ vs 22℃
Jr13_18670	1779.54	-1.25191	0.406308	-3.08119	0.00206176	0.0179238	8℃ vs 22℃
Jr13_10890	1522.33	1.00807	0.327248	3.08044	0.00206692	0.017963	8℃ vs 22℃
Jr12_21570	991.69	1.1803	0.383196	3.08015	0.00206896	0.017975	8℃ vs 22℃
Jr15_09060	1336.91	1.66223	0.539728	3.07976	0.00207169	0.017993	8℃ vs 22℃
Jr06_07440	239.493	1.43362	0.465539	3.07949	0.00207354	0.0179977	8℃ vs 22℃
Jr03_14540	195.557	1.3183	0.428195	3.07874	0.0020788	0.018032	8℃ vs 22℃
Jr09_03430	1781.54	-1.18369	0.384668	-3.07717	0.00208973	0.0180953	8℃ vs 22℃
Jr04_16630	258.411	1.78208	0.579136	3.07713	0.00209004	0.0180953	8℃ vs 22℃
Jr06_14810	15.7377	7.45532	2.42427	3.07529	0.00210301	0.0181847	8℃ vs 22℃
Jr12_19940	435.946	-1.77791	0.578287	-3.07445	0.00210893	0.0182301	8℃ vs 22℃
Jr14_00990	412.269	-1.59649	0.519387	-3.07379	0.00211356	0.0182587	8℃ vs 22℃
Jr07_29500	821.685	-2.24851	0.732028	-3.07162	0.00212899	0.018373	8℃ vs 22℃
Jr12_11820	70.0168	9.60867	3.12827	3.07156	0.00212947	0.018373	8℃ vs 22℃
Jr10_00720	16.3297	-7.46341	2.43006	-3.07129	0.00213134	0.0183813	8℃ vs 22℃
Jr07_32680	1255.92	1.19206	0.388148	3.07114	0.00213244	0.0183814	8℃ vs 22℃
Jr11_10160	478.345	-1.39761	0.455261	-3.06991	0.00214121	0.0184511	8℃ vs 22℃
Jr16_04720	22.3558	-7.91674	2.58031	-3.06814	0.00215395	0.0185399	8℃ vs 22℃
Jr16_03420	446.915	-1.99076	0.648855	-3.06811	0.0021542	0.0185399	8℃ vs 22℃
Jr11_29970	186.858	1.4097	0.45949	3.06796	0.00215524	0.0185419	8℃ vs 22℃
Jr09_05400	231.421	-1.82141	0.594169	-3.06547	0.00217325	0.0186746	8℃ vs 22℃
Jr16_14470	1235.19	1.02812	0.335464	3.06478	0.00217832	0.0187124	8℃ vs 22℃
Jr10_15630	1322.94	1.25414	0.409281	3.06426	0.0021821	0.0187331	8℃ vs 22℃
Jr02_18820	1250.43	1.03713	0.338532	3.0636	0.0021869	0.0187684	8℃ vs 22℃
Jr06_13210	15.7863	7.45973	2.43541	3.06302	0.00219115	0.0187932	8℃ vs 22℃
Jr10_14520	578.733	-1.10912	0.362174	-3.06239	0.00219576	0.018821	8℃ vs 22℃
Jr10_25190	152.602	-2.66038	0.868776	-3.06221	0.00219707	0.0188264	8℃ vs 22℃
Jr10_23410	60716.7	1.04252	0.340534	3.06142	0.00220292	0.0188647	8℃ vs 22℃
Jr14_12990	1112.53	1.17154	0.382847	3.06007	0.00221283	0.0189261	8℃ vs 22℃
Jr07_18670	859.26	-1.77464	0.579973	-3.05986	0.00221438	0.0189334	8℃ vs 22℃
Jr07_20970	379.647	-1.68878	0.552322	-3.0576	0.00223119	0.0190514	8℃ vs 22℃
Jr05_14570	363.903	-11.9412	3.90688	-3.05644	0.00223979	0.0191091	8℃ vs 22℃
Jr01_09400	583.581	-1.35609	0.44373	-3.05611	0.0022423	0.0191245	8℃ vs 22℃
Jr10_15960	1038.17	1.27389	0.416934	3.05537	0.0022478	0.0191537	8℃ vs 22℃
Jr08_18440	66.4461	-9.48795	3.10672	-3.05401	0.00225804	0.0192349	8℃ vs 22℃
Jr01_09980	312.588	-1.36044	0.445506	-3.05369	0.00226048	0.0192412	8℃ vs 22℃
Jr01_21600	66.5216	9.53484	3.12244	3.05365	0.00226078	0.0192412	8℃ vs 22℃
Jr12_13090	1240.7	-1.15731	0.379295	-3.05121	0.00227919	0.0193671	8℃ vs 22℃
Jr13_04560	1954.87	2.51033	0.822761	3.0511	0.00228002	0.0193682	8℃ vs 22℃
Jr07_31610	4431.08	-1.20086	0.393917	-3.04851	0.00229976	0.0194998	8℃ vs 22℃
Jr13_28460	16.381	7.51286	2.46554	3.04715	0.00231022	0.0195704	8℃ vs 22℃
Jr07_29250	303.061	1.47192	0.483066	3.04704	0.00231107	0.0195715	8℃ vs 22℃
Jr09_02720	307.091	1.01602	0.333456	3.04693	0.00231188	0.0195724	8℃ vs 22℃
Jr16_13370	1104.89	-1.38551	0.45493	-3.04555	0.00232258	0.0196569	8℃ vs 22℃
Jr07_04110	75.8914	-9.6798	3.17873	-3.04518	0.00232543	0.019675	8℃ vs 22℃
Jr14_07540	3520.26	-1.40227	0.460653	-3.04409	0.00233385	0.0197401	8℃ vs 22℃
Jr12_13220	268.618	1.89581	0.623221	3.04196	0.00235045	0.0198561	8℃ vs 22℃
Jr09_12910	397.47	1.36553	0.448938	3.0417	0.00235249	0.0198672	8℃ vs 22℃
Jr03_01190	1286.98	2.10303	0.691491	3.0413	0.00235557	0.019881	8℃ vs 22℃
Jr10_21480	17.2708	7.58927	2.49659	3.03986	0.00236691	0.0199584	8℃ vs 22℃
Jr04_11000	402.763	-1.70004	0.559316	-3.0395	0.00236974	0.0199761	8℃ vs 22℃
Jr01_20580	549.419	-1.25934	0.414648	-3.03714	0.00238837	0.0200962	8℃ vs 22℃
Jr06_19930	198.711	-1.5675	0.516129	-3.03702	0.00238926	0.0200975	8℃ vs 22℃
Jr11_31120	17.3722	-7.553	2.48717	-3.03678	0.00239121	0.0201078	8℃ vs 22℃
Jr06_15620	3373.57	1.34044	0.441507	3.03607	0.00239687	0.020143	8℃ vs 22℃
Jr15_13230	235.308	-1.145	0.377201	-3.03552	0.00240121	0.0201611	8℃ vs 22℃
Jr08_12630	104.226	-2.72745	0.898712	-3.03484	0.00240662	0.0201883	8℃ vs 22℃
Jr10_02460	1651.8	-1.15698	0.381231	-3.03484	0.00240666	0.0201883	8℃ vs 22℃
Jr12_10970	873.044	1.20264	0.39634	3.03436	0.00241046	0.020214	8℃ vs 22℃
Jr16_13730	3389.55	-1.19325	0.393363	-3.03347	0.00241761	0.0202555	8℃ vs 22℃
Jr03_02740	110.996	1.5364	0.507033	3.03018	0.00244411	0.020428	8℃ vs 22℃
Jr04_19220	963.6	-1.55085	0.511836	-3.02997	0.00244582	0.020428	8℃ vs 22℃
Jr01_01530	829.218	4.04711	1.3357	3.02995	0.00244596	0.020428	8℃ vs 22℃
Jr08_10080	70.8954	-9.58155	3.16233	-3.0299	0.00244637	0.020428	8℃ vs 22℃
Jr07_19190	64.7619	-9.45097	3.12062	-3.02856	0.00245725	0.0205048	8℃ vs 22℃
Jr11_25710	258.104	-5.36818	1.77256	-3.02849	0.0024578	0.0205048	8℃ vs 22℃
Jr06_18810	1567.81	-1.04106	0.34403	-3.02609	0.00247741	0.0206371	8℃ vs 22℃
Jr16_19010	508.963	-1.08735	0.359371	-3.02569	0.00248065	0.0206516	8℃ vs 22℃
Jr07_31230	404.178	-1.65742	0.547867	-3.02522	0.00248453	0.0206615	8℃ vs 22℃
Jr03_08570	311.79	-2.46685	0.815581	-3.02465	0.0024892	0.0206914	8℃ vs 22℃
Jr10_25400	80.8902	-9.7719	3.23093	-3.02448	0.00249058	0.0206941	8℃ vs 22℃
Jr03_00130	385.573	1.28365	0.424847	3.02143	0.0025158	0.0208495	8℃ vs 22℃
Jr03_23430	3837.25	1.07321	0.35523	3.02118	0.00251794	0.0208547	8℃ vs 22℃
Jr09_07100	105.064	-1.64085	0.543257	-3.02039	0.00252447	0.020887	8℃ vs 22℃
Jr09_00300	168.629	1.37697	0.456203	3.01833	0.00254169	0.0209819	8℃ vs 22℃
Jr11_22530	410.977	1.29238	0.42836	3.01706	0.00255243	0.0210579	8℃ vs 22℃
Jr01_03040	15.4726	7.43042	2.46323	3.01653	0.00255685	0.0210881	8℃ vs 22℃
Jr01_25190	379.966	-1.11053	0.368412	-3.01437	0.00257516	0.0212136	8℃ vs 22℃
Jr04_13680	69.5719	-9.55415	3.17021	-3.01373	0.00258056	0.0212518	8℃ vs 22℃
Jr05_00530	15.3654	-7.37572	2.44825	-3.01265	0.00258977	0.0213021	8℃ vs 22℃
Jr07_23080	2124.79	2.17598	0.7231	3.00923	0.0026191	0.021492	8℃ vs 22℃
Jr01_07020	63.0476	-9.41221	3.12992	-3.00717	0.00263694	0.0216061	8℃ vs 22℃
Jr01_33080	61.8567	9.42977	3.13689	3.00609	0.00264629	0.0216634	8℃ vs 22℃
Jr03_24840	3354.94	1.00711	0.335083	3.00555	0.00265105	0.0216891	8℃ vs 22℃
Jr07_29610	568.017	1.42197	0.473129	3.00546	0.0026518	0.0216891	8℃ vs 22℃
Jr01_31780	15.6305	7.44553	2.47858	3.00395	0.00266498	0.0217774	8℃ vs 22℃
Jr01_22650	5279.91	-1.5447	0.514443	-3.00266	0.00267629	0.0218504	8℃ vs 22℃
Jr_Scaffold_645_00030	8051.79	-1.04163	0.347151	-3.0005	0.00269539	0.0219737	8℃ vs 22℃
Jr16_18880	1736.63	1.23991	0.41339	2.99937	0.00270536	0.0220485	8℃ vs 22℃
Jr02_08970	654.612	1.00756	0.335944	2.99918	0.00270708	0.0220559	8℃ vs 22℃
Jr02_23160	7812.25	-1.05618	0.352191	-2.9989	0.0027096	0.02207	8℃ vs 22℃
Jr10_03860	525.119	1.19949	0.400039	2.99845	0.00271359	0.0220829	8℃ vs 22℃
Jr02_03100	63.1075	-9.41366	3.1398	-2.99817	0.00271603	0.0220961	8℃ vs 22℃
Jr14_14170	389.204	-2.45317	0.818279	-2.99796	0.00271792	0.022105	8℃ vs 22℃
Jr15_01860	351.475	1.26222	0.421193	2.99678	0.00272851	0.0221715	8℃ vs 22℃
Jr12_07050	1670.49	-1.01949	0.340231	-2.99647	0.00273122	0.0221869	8℃ vs 22℃
Jr16_13230	657.128	1.83272	0.611791	2.99567	0.00273843	0.0222258	8℃ vs 22℃
Jr09_16380	435.853	-2.06072	0.688956	-2.99108	0.00277993	0.0225162	8℃ vs 22℃
Jr15_11260	864.172	-1.18592	0.396546	-2.99063	0.00278402	0.0225426	8℃ vs 22℃
Jr04_14760	142.28	-1.89852	0.635021	-2.9897	0.0027925	0.0226046	8℃ vs 22℃
Jr06_16690	6074.48	-1.0919	0.365327	-2.98883	0.00280051	0.0226495	8℃ vs 22℃
Jr06_03870	624.156	-2.14069	0.716332	-2.9884	0.00280442	0.0226744	8℃ vs 22℃
Jr01_07010	66.382	-9.48672	3.18088	-2.98242	0.00285977	0.0230745	8℃ vs 22℃
Jr13_06530	1678.35	1.34885	0.452314	2.98211	0.00286273	0.0230916	8℃ vs 22℃
Jr02_19970	554.642	-2.15189	0.721669	-2.98183	0.00286534	0.0231058	8℃ vs 22℃
Jr14_17320	815.779	-1.94925	0.653861	-2.98114	0.00287176	0.0231427	8℃ vs 22℃
Jr11_25870	2002.81	1.32186	0.44342	2.98107	0.00287244	0.0231427	8℃ vs 22℃
Jr03_17850	1037.84	-2.56747	0.861293	-2.98095	0.00287352	0.0231447	8℃ vs 22℃
Jr11_31110	15.5204	-7.39037	2.48005	-2.97993	0.00288311	0.0232123	8℃ vs 22℃
Jr04_00800	3599.84	-1.02595	0.344295	-2.97986	0.00288384	0.0232123	8℃ vs 22℃
Jr02_02630	722.391	1.14709	0.384957	2.97979	0.00288445	0.0232123	8℃ vs 22℃
Jr14_18160	630.316	-1.18323	0.397313	-2.97808	0.00290056	0.0233283	8℃ vs 22℃
Jr03_11820	291.839	-11.6228	3.90691	-2.97494	0.00293049	0.0235346	8℃ vs 22℃
Jr15_03560	282.543	11.6212	3.90692	2.97452	0.00293445	0.0235596	8℃ vs 22℃
Jr16_18020	2518.77	1.087	0.36553	2.97376	0.00294179	0.0235984	8℃ vs 22℃
Jr08_16810	253.817	2.15439	0.72447	2.97375	0.00294187	0.0235984	8℃ vs 22℃
Jr16_12640	576.665	-3.08503	1.03774	-2.97284	0.00295056	0.0236596	8℃ vs 22℃
Jr15_01450	15.4728	7.43104	2.50035	2.972	0.00295868	0.0237057	8℃ vs 22℃
Jr16_22590	14.6158	7.34841	2.47379	2.97051	0.00297306	0.0237862	8℃ vs 22℃
Jr16_08020	15.2482	-7.36419	2.47977	-2.96971	0.00298083	0.0238137	8℃ vs 22℃
Jr13_31160	601.999	1.05348	0.354846	2.96884	0.00298926	0.0238742	8℃ vs 22℃
Jr10_11110	16.9292	-7.51495	2.53346	-2.96628	0.00301426	0.0240459	8℃ vs 22℃
Jr12_16440	120.859	1.84178	0.620967	2.96599	0.00301714	0.0240619	8℃ vs 22℃
Jr06_05760	60.1777	-9.34503	3.15133	-2.96543	0.00302263	0.0240917	8℃ vs 22℃
Jr07_01630	165.45	-3.90769	1.31801	-2.96485	0.00302835	0.0241303	8℃ vs 22℃
Jr11_21720	33472	-1.31945	0.445157	-2.964	0.00303667	0.0241826	8℃ vs 22℃
Jr05_02660	2559.85	-1.24296	0.419433	-2.96344	0.00304224	0.0242129	8℃ vs 22℃
Jr07_12900	753.753	-1.0741	0.36259	-2.96231	0.00305343	0.0242689	8℃ vs 22℃
Jr16_21980	1677.9	1.16531	0.393386	2.96225	0.00305398	0.0242689	8℃ vs 22℃
Jr14_04380	2225	-1.32628	0.447761	-2.96202	0.00305625	0.0242753	8℃ vs 22℃
Jr12_23200	214.641	-5.34711	1.80566	-2.9613	0.00306344	0.0243253	8℃ vs 22℃
Jr14_08340	254.051	-1.75097	0.591695	-2.95924	0.00308399	0.0244673	8℃ vs 22℃
Jr14_15080	112.12	-1.80353	0.60971	-2.95801	0.00309635	0.0245583	8℃ vs 22℃
Jr02_03440	2356.6	1.99501	0.674579	2.95742	0.00310224	0.0245908	8℃ vs 22℃
Jr07_18820	191.093	-1.30627	0.441896	-2.95606	0.00311593	0.0246688	8℃ vs 22℃
Jr12_14940	6197.84	-1.10773	0.374741	-2.956	0.00311656	0.0246688	8℃ vs 22℃
Jr11_13800	946.741	1.1196	0.378827	2.95543	0.00312231	0.0246859	8℃ vs 22℃
Jr01_01650	558.319	1.68877	0.5715	2.95497	0.00312697	0.0247157	8℃ vs 22℃
Jr_Scaffold_681_00050	106.858	-2.41281	0.81667	-2.95445	0.00313226	0.0247504	8℃ vs 22℃
Jr13_06760	269.661	1.44077	0.487919	2.95288	0.00314828	0.0248555	8℃ vs 22℃
Jr07_09840	615.029	1.41202	0.478287	2.95225	0.0031547	0.0248847	8℃ vs 22℃
Jr11_20810	1169.4	1.03942	0.352125	2.95186	0.00315863	0.0249086	8℃ vs 22℃
Jr09_06440	582.48	1.74126	0.58991	2.95174	0.00315987	0.0249113	8℃ vs 22℃
Jr01_16430	219.553	-5.25642	1.78101	-2.95136	0.00316378	0.0249349	8℃ vs 22℃
Jr10_07250	4792.6	-1.41478	0.479636	-2.94969	0.00318094	0.0250434	8℃ vs 22℃
Jr06_09600	423.429	1.19431	0.405005	2.94888	0.00318923	0.0250948	8℃ vs 22℃
Jr08_00740	2376.12	1.08469	0.368014	2.9474	0.00320454	0.025184	8℃ vs 22℃
Jr02_04600	7293.74	-1.86112	0.6317	-2.94621	0.00321691	0.025262	8℃ vs 22℃
Jr02_23000	108.149	2.8202	0.957239	2.94618	0.00321722	0.025262	8℃ vs 22℃
Jr03_23950	307.788	2.60749	0.885231	2.94555	0.00322383	0.0252995	8℃ vs 22℃
Jr10_20880	595.221	1.12023	0.380343	2.94532	0.00322621	0.0253063	8℃ vs 22℃
Jr14_06140	601.402	1.55054	0.526448	2.94529	0.00322653	0.0253063	8℃ vs 22℃
Jr11_29180	15.0922	7.39457	2.51153	2.94425	0.00323737	0.0253695	8℃ vs 22℃
Jr06_02620	1000.24	-1.35494	0.460255	-2.94389	0.00324115	0.0253919	8℃ vs 22℃
Jr01_18920	243.517	1.24216	0.421965	2.94376	0.00324256	0.0253957	8℃ vs 22℃
Jr13_14470	15.5735	7.43959	2.52735	2.94364	0.00324381	0.0253983	8℃ vs 22℃
Jr12_10640	2354.93	1.63433	0.555228	2.94353	0.00324492	0.0253997	8℃ vs 22℃
Jr06_15800	434.11	-1.27085	0.431983	-2.94189	0.0032622	0.0255132	8℃ vs 22℃
Jr01_07980	597.913	1.2189	0.41448	2.94079	0.00327379	0.0255893	8℃ vs 22℃
Jr10_23510	179.595	-1.52664	0.519304	-2.93979	0.00328439	0.0256503	8℃ vs 22℃
Jr01_09940	552.81	1.16053	0.394976	2.93823	0.00330096	0.0257651	8℃ vs 22℃
Jr03_20980	663.822	1.24597	0.424102	2.93791	0.00330432	0.0257781	8℃ vs 22℃
Jr08_00790	2921.05	-1.38074	0.469999	-2.93775	0.00330606	0.0257829	8℃ vs 22℃
Jr10_25490	14.2962	7.31649	2.49123	2.9369	0.00331516	0.0258392	8℃ vs 22℃
Jr11_23860	1832.58	1.31255	0.446953	2.93666	0.00331765	0.025847	8℃ vs 22℃
Jr03_15390	268.526	3.88511	1.32318	2.93619	0.00332268	0.0258759	8℃ vs 22℃
Jr03_18660	581.423	1.4459	0.492934	2.93325	0.00335434	0.0260929	8℃ vs 22℃
Jr03_06930	57.2993	9.31949	3.17804	2.93246	0.00336283	0.0261442	8℃ vs 22℃
Jr01_08390	457.927	1.3924	0.474912	2.93191	0.00336882	0.0261686	8℃ vs 22℃
Jr11_24540	609.556	1.1877	0.405168	2.93139	0.00337453	0.0261981	8℃ vs 22℃
Jr02_07440	361.956	1.83548	0.626247	2.93093	0.00337952	0.026222	8℃ vs 22℃
Jr10_05900	399.112	-1.07971	0.368426	-2.93062	0.00338291	0.0262261	8℃ vs 22℃
Jr08_06230	247.828	1.02753	0.350668	2.93021	0.00338733	0.026253	8℃ vs 22℃
Jr01_23240	63.7027	-9.42727	3.21928	-2.92838	0.00340738	0.0263861	8℃ vs 22℃
Jr13_12900	232.173	1.26918	0.433591	2.92715	0.00342088	0.0264459	8℃ vs 22℃
Jr04_07110	1542.92	1.2962	0.443255	2.92428	0.00345252	0.0266606	8℃ vs 22℃
Jr06_00080	138.841	-1.54755	0.529402	-2.9232	0.00346455	0.026746	8℃ vs 22℃
Jr12_22550	59.5737	-9.33034	3.19392	-2.92128	0.00348592	0.0268657	8℃ vs 22℃
Jr04_20980	635.358	1.02008	0.349345	2.91996	0.00350071	0.0269646	8℃ vs 22℃
Jr06_12500	80.2629	-1.89733	0.649886	-2.91948	0.00350614	0.0269913	8℃ vs 22℃
Jr10_20460	2168.45	1.44792	0.496121	2.91847	0.00351748	0.027071	8℃ vs 22℃
Jr11_04260	1685.79	-1.47117	0.504151	-2.91812	0.00352144	0.0270939	8℃ vs 22℃
Jr06_06370	210.456	1.33827	0.458879	2.91639	0.00354106	0.0272296	8℃ vs 22℃
Jr02_21960	450.55	-2.69658	0.925934	-2.91228	0.00358796	0.0275595	8℃ vs 22℃
Jr04_02870	114.806	-1.76399	0.60589	-2.91141	0.00359803	0.0276214	8℃ vs 22℃
Jr06_10190	226.459	-2.09356	0.71931	-2.91051	0.00360838	0.0276854	8℃ vs 22℃
Jr14_20960	125.697	-3.96524	1.36363	-2.90785	0.00363926	0.0278912	8℃ vs 22℃
Jr11_06640	56.0369	9.28722	3.196	2.90589	0.00366214	0.0280106	8℃ vs 22℃
Jr07_27870	8392.08	-1.38036	0.475047	-2.90573	0.00366395	0.0280106	8℃ vs 22℃
Jr12_14170	2346.14	1.06514	0.366578	2.90564	0.00366503	0.0280107	8℃ vs 22℃
Jr09_01530	370.863	-1.39815	0.481737	-2.90231	0.00370425	0.0282633	8℃ vs 22℃
Jr08_03510	392.943	1.38469	0.477225	2.90155	0.00371324	0.0283162	8℃ vs 22℃
Jr16_02030	551.196	-1.15196	0.397133	-2.90068	0.00372352	0.0283866	8℃ vs 22℃
Jr16_10220	373.395	1.15443	0.398023	2.9004	0.00372686	0.0283922	8℃ vs 22℃
Jr13_01480	382.85	1.93164	0.665994	2.90039	0.00372695	0.0283922	8℃ vs 22℃
Jr01_05830	14.0504	7.29173	2.51567	2.89852	0.00374929	0.0285199	8℃ vs 22℃
Jr02_00820	55.7598	-9.23502	3.18815	-2.89668	0.00377139	0.0286484	8℃ vs 22℃
Jr15_11660	54.8817	9.25713	3.19635	2.89616	0.00377765	0.0286847	8℃ vs 22℃
Jr04_06740	690.89	1.37122	0.473558	2.89556	0.0037848	0.028717	8℃ vs 22℃
Jr04_08690	2404.53	-1.09436	0.377969	-2.89537	0.00378716	0.0287197	8℃ vs 22℃
Jr07_30990	1123.56	1.03794	0.358546	2.89485	0.00379338	0.0287519	8℃ vs 22℃
Jr02_01320	974.99	1.26773	0.438013	2.89428	0.00380028	0.0287962	8℃ vs 22℃
Jr03_07420	507.497	-1.12531	0.388848	-2.89397	0.00380409	0.0288172	8℃ vs 22℃
Jr08_11720	240.67	3.94587	1.36358	2.89376	0.00380663	0.0288285	8℃ vs 22℃
Jr02_00140	56.2373	-9.24723	3.19679	-2.89267	0.00381987	0.0289208	8℃ vs 22℃
Jr13_23810	734.606	1.49897	0.518244	2.89239	0.00382319	0.0289306	8℃ vs 22℃
Jr01_07100	67.62	3.92075	1.35554	2.89239	0.00382326	0.0289306	8℃ vs 22℃
Jr03_08750	583.484	-1.11643	0.386016	-2.89219	0.00382563	0.0289326	8℃ vs 22℃
Jr12_21270	862.967	1.41889	0.490791	2.89102	0.00383995	0.029009	8℃ vs 22℃
Jr03_00790	56.7128	-9.25955	3.20352	-2.89043	0.00384716	0.0290555	8℃ vs 22℃
Jr05_03500	557.44	1.71	0.591661	2.89018	0.00385025	0.0290628	8℃ vs 22℃
Jr06_17220	4840.84	1.37062	0.474436	2.88894	0.00386548	0.0291609	8℃ vs 22℃
Jr08_10210	1417.17	-1.57883	0.546582	-2.88855	0.00387026	0.029175	8℃ vs 22℃
Jr07_26610	56.2153	-9.24683	3.20252	-2.88736	0.00388489	0.0292428	8℃ vs 22℃
Jr07_34740	3015.82	1.08468	0.37586	2.88585	0.00390353	0.0293201	8℃ vs 22℃
Jr10_13600	930.251	-1.89923	0.658387	-2.88467	0.00391824	0.0293963	8℃ vs 22℃
Jr11_05260	1618.4	1.13151	0.392385	2.88368	0.00393054	0.0294587	8℃ vs 22℃
Jr03_13090	196.932	4.39405	1.52514	2.88108	0.00396311	0.0296382	8℃ vs 22℃
Jr02_09620	59.9704	-9.34011	3.24357	-2.87958	0.00398211	0.029756	8℃ vs 22℃
Jr10_10930	208.769	-2.61514	0.908352	-2.87899	0.00398948	0.029803	8℃ vs 22℃
Jr01_28390	56.7371	-9.25995	3.21692	-2.87851	0.00399557	0.0298252	8℃ vs 22℃
Jr03_01400	344.67	5.73718	1.99317	2.87842	0.00399673	0.0298252	8℃ vs 22℃
Jr12_15630	915.688	-1.18249	0.410834	-2.87827	0.00399861	0.0298252	8℃ vs 22℃
Jr12_24130	526.274	-3.87339	1.3471	-2.87536	0.00403571	0.0300342	8℃ vs 22℃
Jr03_18840	138.928	-2.83141	0.984911	-2.87478	0.00404303	0.0300805	8℃ vs 22℃
Jr11_07970	766.108	1.27652	0.444072	2.87457	0.00404576	0.0300926	8℃ vs 22℃
Jr11_13280	13.9298	7.27889	2.53266	2.87401	0.00405299	0.0301383	8℃ vs 22℃
Jr11_06730	1906.33	1.00827	0.350852	2.87379	0.0040558	0.0301511	8℃ vs 22℃
Jr02_23460	146.739	-2.5196	0.876904	-2.87329	0.00406217	0.0301835	8℃ vs 22℃
Jr14_04250	570.956	1.27251	0.442879	2.87328	0.00406236	0.0301835	8℃ vs 22℃
Jr16_03850	54.727	-9.20797	3.20649	-2.87167	0.00408312	0.0303143	8℃ vs 22℃
Jr02_16850	235.53	2.17823	0.758531	2.87164	0.0040835	0.0303143	8℃ vs 22℃
Jr10_20550	124.548	5.55369	1.93417	2.87136	0.0040871	0.0303264	8℃ vs 22℃
Jr01_10420	4900.46	-1.20931	0.421196	-2.87113	0.00409013	0.0303407	8℃ vs 22℃
Jr11_00680	1829.25	-1.04478	0.363938	-2.87075	0.00409499	0.0303603	8℃ vs 22℃
Jr13_20740	1020.88	1.39197	0.485871	2.8649	0.00417144	0.0308523	8℃ vs 22℃
Jr01_31610	3843.01	1.09044	0.380731	2.86406	0.00418247	0.0309255	8℃ vs 22℃
Jr10_02990	340.199	1.07183	0.374845	2.8594	0.00424437	0.0312907	8℃ vs 22℃
Jr11_02350	272.66	1.72849	0.604557	2.8591	0.00424849	0.0313043	8℃ vs 22℃
Jr15_12260	820.074	-1.49339	0.522371	-2.85887	0.00425156	0.0313137	8℃ vs 22℃
Jr16_14540	1214.99	-1.16778	0.408481	-2.85883	0.00425205	0.0313137	8℃ vs 22℃
Jr10_03690	2598.27	-1.13989	0.39896	-2.85717	0.0042744	0.0314536	8℃ vs 22℃
Jr15_00510	1313.81	-1.05297	0.368607	-2.85663	0.00428168	0.0314982	8℃ vs 22℃
Jr10_18270	94.6958	-5.20722	1.82311	-2.85623	0.004287	0.0315205	8℃ vs 22℃
Jr12_09910	2913.2	-1.12408	0.393864	-2.85397	0.00431771	0.031704	8℃ vs 22℃
Jr15_01980	1193.38	1.34469	0.471186	2.85384	0.00431944	0.0317082	8℃ vs 22℃
Jr07_23590	335.343	1.0705	0.375125	2.85371	0.00432114	0.0317122	8℃ vs 22℃
Jr07_04710	115.82	1.71522	0.601169	2.85314	0.00432893	0.0317524	8℃ vs 22℃
Jr11_09850	420.005	1.7196	0.602728	2.85302	0.00433056	0.0317559	8℃ vs 22℃
Jr10_07450	2206.57	1.12668	0.39504	2.85208	0.00434345	0.0318173	8℃ vs 22℃
Jr04_02730	51.1292	9.15515	3.21037	2.85175	0.00434796	0.0318411	8℃ vs 22℃
Jr07_20410	736.188	1.85256	0.649959	2.85027	0.00436823	0.0319555	8℃ vs 22℃
Jr15_09350	1133.96	1.07589	0.377482	2.85018	0.00436941	0.0319556	8℃ vs 22℃
Jr10_06070	405.892	1.53775	0.540003	2.84768	0.00440395	0.0321679	8℃ vs 22℃
Jr09_01940	827.447	1.07958	0.379128	2.84753	0.00440598	0.0321679	8℃ vs 22℃
Jr06_10450	746.188	-1.03122	0.362159	-2.84744	0.00440728	0.0321679	8℃ vs 22℃
Jr01_15240	14.0535	7.29185	2.56088	2.8474	0.00440774	0.0321679	8℃ vs 22℃
Jr10_20370	249.681	-1.28249	0.450409	-2.8474	0.0044078	0.0321679	8℃ vs 22℃
Jr14_01500	10239.7	-1.10934	0.389985	-2.84458	0.00444705	0.0324028	8℃ vs 22℃
Jr13_30660	322.877	3.83943	1.35082	2.84229	0.00447901	0.0325839	8℃ vs 22℃
Jr09_05350	78.5863	3.866	1.36038	2.84185	0.00448525	0.032612	8℃ vs 22℃
[truncated: 16,742 more rows]

## Sheet: Table S5
Table S5. The annotation of overlapped different expressed genes (DEGs) between three temperature conditions combined the four walnut cultivars
Gene id2	PFAM	GO	KEGG	NR	Swissprot
Jr01_00080	PF13499(EF-hand domain pair):EF-hand domain pair	molecular_function:calcium ion binding "Interacting selectively and non-covalently with calcium ions [Ca2+]." [GOC:ai](GO:0005509)	K02183 calmodulin | (RefSeq) probable calcium-binding protein CML45 (A)	probable calcium-binding protein CML45 [Juglans regia]	calcium-binding protein CML46 OS=Arabidopsis thaliana OX=3702 GN=CML46 PE=1 SV=1
Jr01_00090	PF02701(Dof domain, zinc finger):Dof domain, zinc finger	molecular_function:DNA binding "Any molecular function by which a gene product interacts selectively and non-covalently with DNA [deoxyribonucleic acid]." [GOC:dph, GOC:jl, GOC:tb, GOC:vw](GO:0003677),biological_process:regulation of transcription, DNA-templated "Any process that modulates the frequency, rate or extent of cellular DNA-templated transcription." [GOC:go_curators, GOC:txnOH](GO:0006…	K16222 Dof zinc finger protein DOF5.5 | (RefSeq) cyclic dof factor 1-like (A)	cyclic dof factor 2-like [Juglans regia]	Cyclic dof factor 2 OS=Arabidopsis thaliana OX=3702 GN=CDF2 PE=1 SV=2
Jr01_00180	PF00004(ATPase family associated with various cellular activities (AAA)):ATPase family associated with various cellular activities (AAA);PF01434(Peptidase family M41):Peptidase family M41;PF17862(AAA+ lid domain):-	molecular_function:ATP-dependent peptidase activity "Catalysis of the reaction: ATP + H2O = ADP + phosphate, to drive the hydrolysis of peptide bonds." [GOC:mah](GO:0004176),molecular_function:metalloendopeptidase activity "Catalysis of the hydrolysis of internal, alpha-peptide bonds in a polypeptide chain by a mechanism in which water acts as a nucleophile, one or two metal ions hold the water m…	K03798 cell division protease FtsH [EC:3.4.24.-] | (RefSeq) ATP-dependent zinc metalloprotease FTSH 6, chloroplastic (A)	ATP-dependent zinc metalloprotease FTSH 6, chloroplastic [Juglans regia]	ATP-dependent zinc metalloprotease FTSH 6, chloroplastic OS=Arabidopsis thaliana OX=3702 GN=FTSH6 PE=2 SV=1
Jr01_00180	NA	NA	K03798 cell division protease FtsH [EC:3.4.24.-] | (RefSeq) ATP-dependent zinc metalloprotease FTSH 6, chloroplastic (A)	1.4e-18	ATP-dependent zinc metalloprotease FTSH 6, chloroplastic OS=Arabidopsis thaliana OX=3702 GN=FTSH6 PE=2 SV=1
Jr01_00480	PF07847(PCO_ADO):PCO_ADO	molecular_function:oxidoreductase activity, acting on single donors with incorporation of molecular oxygen, incorporation of two atoms of oxygen "Catalysis of an oxidation-reduction [redox] reaction in which hydrogen or electrons are transferred from one donor, and two oxygen atoms is incorporated into a donor." [GOC:mah](GO:0016702),biological_process:oxidation-reduction process "A metabolic pro…	K10712 cysteamine dioxygenase [EC:1.13.11.19] | (RefSeq) plant cysteine oxidase 2-like (A)	plant cysteine oxidase 2-like [Juglans regia]	Plant cysteine oxidase 2 OS=Arabidopsis thaliana OX=3702 GN=PCO2 PE=1 SV=1
Jr01_00800	PF00195(Chalcone and stilbene synthases, N-terminal domain):Chalcone and stilbene synthases, N-terminal domain;PF02797(Chalcone and stilbene synthases, C-terminal domain):Chalcone and stilbene synthases, C-terminal domain	biological_process:biosynthetic process "The chemical reactions and pathways resulting in the formation of substances; typically the energy-requiring part of metabolism in which simpler substances are transformed into more complex ones." [GOC:curators, ISBN:0198547684](GO:0009058),molecular_function:transferase activity, transferring acyl groups "Catalysis of the transfer of an acyl group from on…	K00660 chalcone synthase [EC:2.3.1.74] | (RefSeq) chalcone synthase-like (A)	chalcone synthase-like [Juglans regia]	Chalcone synthase OS=Betula pendula OX=3505 GN=CHS PE=2 SV=2
Jr01_01560	PF01536(Adenosylmethionine decarboxylase):Adenosylmethionine decarboxylase	molecular_function:adenosylmethionine decarboxylase activity "Catalysis of the reaction: S-adenosyl-L-methionine + H[+] = S-adenosylmethioninamine + CO[2]." [EC:4.1.1.50, RHEA:15981](GO:0004014),biological_process:spermine biosynthetic process "The chemical reactions and pathways resulting in the formation of spermine, a polybasic amine found in human sperm, in ribosomes and in some viruses and i…	K01611 S-adenosylmethionine decarboxylase [EC:4.1.1.50] | (RefSeq) S-adenosylmethionine decarboxylase proenzyme-like (A)	S-adenosylmethionine decarboxylase proenzyme-like [Juglans regia]	S-adenosylmethionine decarboxylase proenzyme OS=Ipomoea nil OX=35883 GN=SAMDC PE=3 SV=1
Jr01_01560	PF01536(Adenosylmethionine decarboxylase):Adenosylmethionine decarboxylase	molecular_function:adenosylmethionine decarboxylase activity "Catalysis of the reaction: S-adenosyl-L-methionine + H[+] = S-adenosylmethioninamine + CO[2]." [EC:4.1.1.50, RHEA:15981](GO:0004014),biological_process:spermine biosynthetic process "The chemical reactions and pathways resulting in the formation of spermine, a polybasic amine found in human sperm, in ribosomes and in some viruses and i…	K01611 S-adenosylmethionine decarboxylase [EC:4.1.1.50] | (RefSeq) S-adenosylmethionine decarboxylase proenzyme-like (A)	S-adenosylmethionine decarboxylase proenzyme-like [Juglans regia]	S-adenosylmethionine decarboxylase proenzyme OS=Oryza sativa subsp. indica OX=39946 GN=SAMDC PE=2 SV=2
Jr01_01560	PF01536(Adenosylmethionine decarboxylase):Adenosylmethionine decarboxylase	molecular_function:adenosylmethionine decarboxylase activity "Catalysis of the reaction: S-adenosyl-L-methionine + H[+] = S-adenosylmethioninamine + CO[2]." [EC:4.1.1.50, RHEA:15981](GO:0004014),biological_process:spermine biosynthetic process "The chemical reactions and pathways resulting in the formation of spermine, a polybasic amine found in human sperm, in ribosomes and in some viruses and i…	K01611 S-adenosylmethionine decarboxylase [EC:4.1.1.50] | (RefSeq) S-adenosylmethionine decarboxylase proenzyme (A)	3.2e-36	S-adenosylmethionine decarboxylase proenzyme OS=Vicia faba OX=3906 GN=SAMDC PE=2 SV=1
Jr01_02190	PF00560(Leucine Rich Repeat):Leucine Rich Repeat;PF13855(Leucine rich repeat):Leucine rich repeat;PF08263(Leucine rich repeat N-terminal domain):Leucine rich repeat N-terminal domain	molecular_function:protein binding "Interacting selectively and non-covalently with any protein or protein complex [a complex of two or more proteins that may include other nonprotein molecules]." [GOC:go_curators](GO:0005515)	K13420 LRR receptor-like serine/threonine-protein kinase FLS2 [EC:2.7.11.1] | (RefSeq) DNA-damage-repair/toleration protein DRT100-like (A)	leucine-rich repeat receptor-like protein kinase PXC2 [Juglans regia]	DNA damage-repair/toleration protein DRT100 OS=Arabidopsis thaliana OX=3702 GN=DRT100 PE=2 SV=2
Jr01_03040	NA	NA	K04374 cyclic AMP-dependent transcription factor ATF-4 | (RefSeq) basic leucine zipper 61-like (A)	uncharacterized protein At4g06598-like isoform X1 [Juglans regia]	Uncharacterized protein At4g06598 OS=Arabidopsis thaliana OX=3702 GN=At4g06598 PE=2 SV=2
Jr01_04830	PF13370(4Fe-4S single cluster domain of Ferredoxin I):4Fe-4S single cluster domain of Ferredoxin I;PF00226(DnaJ domain):DnaJ domain	NA	K05337 ferredoxin | (RefSeq) predicted protein (A)	chaperone protein dnaJ C76, chloroplastic-like [Juglans regia]	Chaperone protein dnaJ C76, chloroplastic OS=Arabidopsis thaliana OX=3702 GN=DJC76 PE=2 SV=1
Jr01_04830	NA	NA	NA	2.9e-13	NA
Jr01_06100	PF01490(Transmembrane amino acid transporter protein):Transmembrane amino acid transporter protein	NA	K14209 solute carrier family 36 (proton-coupled amino acid transporter) | (RefSeq) lysine histidine transporter-like 1 (A)	lysine histidine transporter 1-like [Juglans regia]	Lysine histidine transporter 1 OS=Arabidopsis thaliana OX=3702 GN=LHT1 PE=1 SV=1
Jr01_07090	PF11016(Protein of unknown function (DUF2854)):Protein of unknown function (DUF2854)	NA	NA	thylakoid membrane protein slr0575 isoform X1 [Juglans regia]	Thiamine thiazole synthase 2, chloroplastic OS=Vitis vinifera OX=29760 GN=THI1-2 PE=3 SV=1
Jr01_07980	PF12906(RING-variant domain):RING-variant domain;PF12428(Protein of unknown function (DUF3675)):Protein of unknown function (DUF3675)	molecular_function:zinc ion binding "Interacting selectively and non-covalently with zinc [Zn] ions." [GOC:ai](GO:0008270)	K10661 E3 ubiquitin-protein ligase MARCH6 [EC:2.3.2.27] | (RefSeq) probable E3 ubiquitin ligase SUD1 isoform X1 (A)	7.9e-156	E3 ubiquitin-protein ligase MARCHF1 OS=Mus musculus OX=10090 GN=Marchf1 PE=1 SV=2
Jr01_09400	PF01535(PPR repeat):PPR repeat;PF14432(DYW family of nucleic acid deaminases):DYW family of nucleic acid deaminases;PF13041(PPR repeat family):PPR repeat family	molecular_function:protein binding "Interacting selectively and non-covalently with any protein or protein complex [a complex of two or more proteins that may include other nonprotein molecules]." [GOC:go_curators](GO:0005515),molecular_function:zinc ion binding "Interacting selectively and non-covalently with zinc [Zn] ions." [GOC:ai](GO:0008270)	K22262 WD repeat and FYVE domain-containing protein 3 | (RefSeq) protein SPIRRIG (A)	pentatricopeptide repeat-containing protein At3g02330, mitochondrial [Juglans regia]	Pentatricopeptide repeat-containing protein At3g02330, mitochondrial OS=Arabidopsis thaliana OX=3702 GN=PCMP-E90 PE=2 SV=2
Jr01_09690	PF01323(DSBA-like thioredoxin domain):DSBA-like thioredoxin domain	molecular_function:protein disulfide oxidoreductase activity "Catalysis of the reaction: a protein with reduced sulfide groups = a protein with oxidized disulfide bonds." [MetaCyc:DISULFOXRED-RXN](GO:0015035)	K11649 SWI/SNF related-matrix-associated actin-dependent regulator of chromatin subfamily C | (RefSeq) CHB3501; predicted protein (A)	uncharacterized protein YwbO-like [Juglans regia]	Uncharacterized protein YwbO OS=Bacillus subtilis (strain 168) OX=224308 GN=ywbO PE=4 SV=1
Jr01_09980	PF12819(Malectin-like domain):Carbohydrate-binding protein of the ER;PF07714(Protein tyrosine and serine/threonine kinase):Protein tyrosine kinase	molecular_function:protein kinase activity "Catalysis of the phosphorylation of an amino acid residue in a protein, usually according to the reaction: a protein + ATP = a phosphoprotein + ADP." [MetaCyc:PROTEIN-KINASE-RXN](GO:0004672),molecular_function:ATP binding "Interacting selectively and non-covalently with ATP, adenosine 5'-triphosphate, a universally important coenzyme and enzyme regulato…	K04733 interleukin-1 receptor-associated kinase 4 [EC:2.7.11.1] | (RefSeq) receptor-like protein kinase FERONIA (A)	receptor-like protein kinase FERONIA [Juglans regia]	Receptor-like protein kinase FERONIA OS=Arabidopsis thaliana OX=3702 GN=FER PE=1 SV=1
Jr01_12210	PF09696(Ctf8):Ctf8	biological_process:mitotic sister chromatid cohesion "The cell cycle process in which the sister chromatids of a replicated chromosome are joined along the entire length of the chromosome, from their formation in S phase through metaphase during a mitotic cell cycle. This cohesion cycle is critical for high fidelity chromosome transmission." [GOC:ai, GOC:rn, PMID:10827941, PMID:11389843, PMID:146…	K11270 chromosome transmission fidelity protein 8 | (RefSeq) chromosome transmission fidelity protein 8 homolog (A)	chromosome transmission fidelity protein 8 homolog [Juglans regia]	NA
Jr01_12210	PF09696(Ctf8):Ctf8	biological_process:mitotic sister chromatid cohesion "The cell cycle process in which the sister chromatids of a replicated chromosome are joined along the entire length of the chromosome, from their formation in S phase through metaphase during a mitotic cell cycle. This cohesion cycle is critical for high fidelity chromosome transmission." [GOC:ai, GOC:rn, PMID:10827941, PMID:11389843, PMID:146…	K11270 chromosome transmission fidelity protein 8 | (RefSeq) chromosome transmission fidelity protein 8 homolog (A)	chromosome transmission fidelity protein 8 homolog [Juglans regia]	Putative uncharacterized protein DDB_G0287975 OS=Dictyostelium discoideum OX=44689 GN=DDB_G0287975 PE=4 SV=1
Jr01_12210	PF09696(Ctf8):Ctf8	biological_process:mitotic sister chromatid cohesion "The cell cycle process in which the sister chromatids of a replicated chromosome are joined along the entire length of the chromosome, from their formation in S phase through metaphase during a mitotic cell cycle. This cohesion cycle is critical for high fidelity chromosome transmission." [GOC:ai, GOC:rn, PMID:10827941, PMID:11389843, PMID:146…	K11270 chromosome transmission fidelity protein 8 | (RefSeq) chromosome transmission fidelity protein 8 homolog (A)	chromosome transmission fidelity protein 8 homolog [Juglans regia]	Putative uncharacterized protein DDB_G0287975 OS=Dictyostelium discoideum OX=44689 GN=DDB_G0287975 PE=4 SV=1
Jr01_13850	PF00415(Regulator of chromosome condensation (RCC1) repeat):Regulator of chromosome condensation (RCC1) repeat	NA	K10614 E3 ubiquitin-protein ligase HERC3 [EC:2.3.2.26] | (RefSeq) ultraviolet-B receptor UVR8-like (A)	ultraviolet-B receptor UVR8 [Juglans regia]	E3 ubiquitin-protein ligase HERC1 OS=Homo sapiens OX=9606 GN=HERC1 PE=1 SV=2
Jr01_13850	PF00415(Regulator of chromosome condensation (RCC1) repeat):Regulator of chromosome condensation (RCC1) repeat	molecular_function:photoreceptor activity "The function of absorbing and responding to incidental electromagnetic radiation, particularly visible light. The response may involve a change in conformation." [GOC:ai, GOC:go_curators](GO:0009881),biological_process:response to UV-B "Any process that results in a change in state or activity of a cell or an organism [in terms of movement, secretion, en…	K10614 E3 ubiquitin-protein ligase HERC3 [EC:2.3.2.26] | (RefSeq) ultraviolet-B receptor UVR8 (A)	ultraviolet-B receptor UVR8 [Juglans regia]	Ultraviolet-B receptor UVR8 OS=Arabidopsis thaliana OX=3702 GN=UVR8 PE=1 SV=1
Jr01_13870	PF13520(Amino acid permease):Amino acid permease	biological_process:amino acid transport "The directed movement of amino acids, organic acids containing one or more amino substituents, into, out of or within a cell, or between cells, by means of some agent such as a transporter or pore." [GOC:ai](GO:0006865),cellular_component:membrane "A lipid bilayer along with all the proteins and protein complexes embedded in it an attached to it." [GOC:dos…	K03320 ammonium transporter, Amt family | (RefSeq) ammonium transporter 3-like (A)	amino-acid permease BAT1 homolog [Juglans regia]	Amino-acid permease BAT1 homolog OS=Oryza sativa subsp. japonica OX=39947 GN=BAT1 PE=2 SV=1
Jr01_14320	NA	NA	K12619 5'-3' exoribonuclease 2 [EC:3.1.13.-] | (RefSeq) 5'-3' exoribonuclease 3-like (A)	uncharacterized protein LOC108996141 [Juglans regia]	NA
Jr01_14340	PF05479(Photosystem I reaction centre subunit N (PSAN or PSI-N)):Photosystem I reaction centre subunit N (PSAN or PSI-N)	cellular_component:photosystem I "A photosystem that contains an iron-sulfur reaction center associated with accessory pigments and electron carriers. In cyanobacteria and chloroplasts, photosystem I functions as a light-dependent plastocyanin-ferredoxin oxidoreductase, transferring electrons from plastocyanin to ferredoxin; in photosynthetic bacteria that have only a single type I photosystem, s…	K02701 photosystem I subunit PsaN | (RefSeq) photosystem I reaction center subunit N, chloroplastic-like (A)	photosystem I reaction center subunit N, chloroplastic-like [Juglans regia]	Photosystem I reaction center subunit N, chloroplastic OS=Arabidopsis thaliana OX=3702 GN=PSAN PE=1 SV=2
Jr01_15150	NA	NA	K10751 chromatin assembly factor 1 subunit B | (RefSeq) chromatin assembly factor 1 subunit FAS2-like (A)	chromatin assembly factor 1 subunit FAS2-like [Juglans regia]	Chromatin assembly factor 1 subunit FAS2 OS=Arabidopsis thaliana OX=3702 GN=FAS2 PE=1 SV=1
Jr01_15150	PF00400(WD domain, G-beta repeat):WD domain, G-beta repeat	molecular_function:protein binding "Interacting selectively and non-covalently with any protein or protein complex [a complex of two or more proteins that may include other nonprotein molecules]." [GOC:go_curators](GO:0005515)	K10751 chromatin assembly factor 1 subunit B | (RefSeq) chromatin assembly factor 1 subunit FAS2-like (A)	chromatin assembly factor 1 subunit FAS2-like [Juglans regia]	Chromatin assembly factor 1 subunit FAS2 OS=Arabidopsis thaliana OX=3702 GN=FAS2 PE=1 SV=1
Jr01_16200	PF00170(bZIP transcription factor):bZIP transcription factor;PF14144(Seed dormancy control):Seed dormancy control	molecular_function:DNA-binding transcription factor activity "A protein or a member of a complex that interacts selectively and non-covalently with a specific DNA sequence [sometimes referred to as a motif] within the regulatory region of a gene to modulate transcription. Regulatory regions include promoters [proximal and distal] and enhancers. Genes are transcriptional units, and include bacteri…	K14431 transcription factor TGA | (RefSeq) transcription factor TGA1 (A)	transcription factor TGA1 [Juglans regia]	Transcription factor TGA1 OS=Arabidopsis thaliana OX=3702 GN=TGA1 PE=1 SV=2
Jr01_16430	PF07732(Multicopper oxidase):Multicopper oxidase;PF07731(Multicopper oxidase):Multicopper oxidase;PF00394(Multicopper oxidase):Multicopper oxidase	molecular_function:copper ion binding "Interacting selectively and non-covalently with copper [Cu] ions." [GOC:ai](GO:0005507),cellular_component:extracellular region "The space external to the outermost structure of a cell. For cells without external protective or external encapsulating structures this refers to space outside of the plasma membrane. This term covers the host cell environment out…	K00423 L-ascorbate oxidase [EC:1.10.3.3] | (RefSeq) L-ascorbate oxidase-like (A)	L-ascorbate oxidase [Juglans regia]	L-ascorbate oxidase OS=Brassica rapa subsp. pekinensis OX=51351 GN=AO PE=2 SV=1
Jr01_16500	PF07994(Myo-inositol-1-phosphate synthase):Myo-inositol-1-phosphate synthase;PF01658(Myo-inositol-1-phosphate synthase):Myo-inositol-1-phosphate synthase	molecular_function:inositol-3-phosphate synthase activity "Catalysis of the reaction: D-glucose 6-phosphate = 1D-myo-inositol 3-phosphate. This reaction requires NAD, which dehydrogenates the CHOH group to CO at C-5 of the glucose 6-phosphate, making C-6 into an active methylene, able to condense with the aldehyde at C-1. Finally, the enzyme-bound NADH reconverts C-5 into the CHOH form." [EC:5.5.…	K01858 myo-inositol-1-phosphate synthase [EC:5.5.1.4] | (RefSeq) inositol-3-phosphate synthase (A)	inositol-3-phosphate synthase [Juglans regia]	Inositol-3-phosphate synthase OS=Nicotiana paniculata OX=62141 GN=INPS1 PE=2 SV=1
Jr01_16530	PF06136(Domain of unknown function (DUF966)):Domain of unknown function (DUF966)	NA	NA	protein UPSTREAM OF FLC [Juglans regia]	Protein SOSEKI 2 OS=Arabidopsis thaliana OX=3702 GN=SOK2 PE=1 SV=1
Jr01_21160	NA	NA	NA	uncharacterized protein LOC108999561 [Juglans regia]	NA
Jr01_21670	PF00249(Myb-like DNA-binding domain):Myb-like DNA-binding domain	NA	K14491 two-component response regulator ARR-B family | (RefSeq) LOC109782971; two-component response regulator ARR12-like (A)	transcription activator GLK1-like [Juglans regia]	Transcription activator GLK1 OS=Arabidopsis thaliana OX=3702 GN=GLK1 PE=1 SV=2
Jr01_25190	PF04525(LURP-one-related):LURP-one-related	NA	K03239 translation initiation factor eIF-2B subunit alpha | (RefSeq) methylthioribose-1-phosphate isomerase (A)	protein LURP-one-related 6 isoform X1 [Juglans regia]	Transcription factor bHLH96 OS=Arabidopsis thaliana OX=3702 GN=BHLH96 PE=1 SV=1
Jr01_25420	PF03456(uDENN domain):uDENN domain;PF02141(DENN (AEX-3) domain):DENN (AEX-3) domain	NA	K20161 DENN domain-containing protein 2 | (RefSeq) uncharacterized protein LOC111798885 (A)	uncharacterized protein LOC109008595 [Juglans regia]	DENN domain-containing protein 5B OS=Danio rerio OX=7955 GN=dennd5b PE=2 SV=2
Jr01_26480	PF00010(Helix-loop-helix DNA-binding domain):Helix-loop-helix DNA-binding domain	molecular_function:protein dimerization activity "The formation of a protein dimer, a macromolecular structure consists of two noncovalently associated identical or nonidentical subunits." [ISBN:0198506732](GO:0046983)	K13422 transcription factor MYC2 | (RefSeq) transcription factor MYC2-like (A)	putative transcription factor bHLH041 [Juglans regia]	Aquaporin TIP1-3 OS=Arabidopsis thaliana OX=3702 GN=TIP1-3 PE=1 SV=1
Jr01_27370	PF00365(Phosphofructokinase):Phosphofructokinase	molecular_function:6-phosphofructokinase activity "Catalysis of the reaction: ATP + D-fructose-6-phosphate = ADP + D-fructose 1,6-bisphosphate." [EC:2.7.1.11](GO:0003872),molecular_function:ATP binding "Interacting selectively and non-covalently with ATP, adenosine 5'-triphosphate, a universally important coenzyme and enzyme regulator." [ISBN:0198506732](GO:0005524),biological_process:fructose 6-…	K00850 6-phosphofructokinase 1 [EC:2.7.1.11] | (RefSeq) ATP-dependent 6-phosphofructokinase 3-like isoform X1 (A)	ATP-dependent 6-phosphofructokinase 3-like isoform X1 [Juglans regia]	Galactinol synthase 2 OS=Solanum lycopersicum OX=4081 GN=GOLS2 PE=2 SV=1
Jr01_30090	PF02298(Plastocyanin-like domain):Plastocyanin-like domain	molecular_function:electron transfer activity "Any molecular entity that serves as an electron acceptor and electron donor in an electron transport chain. An electron transport chain is a process in which a series of electron carriers operate together to transfer electrons from donors to any of several different terminal electron acceptors to generate a transmembrane electrochemical gradient." [I…	K03006 DNA-directed RNA polymerase II subunit RPB1 [EC:2.7.7.6] | (RefSeq) early nodulin-like protein 2 isoform X1 (A)	cucumber peeling cupredoxin-like [Juglans regia]	Stellacyanin OS=Toxicodendron vernicifluum OX=4013 PE=1 SV=1
Jr01_31340	PF02309(AUX/IAA family):AUX/IAA family	molecular_function:protein binding "Interacting selectively and non-covalently with any protein or protein complex [a complex of two or more proteins that may include other nonprotein molecules]." [GOC:go_curators](GO:0005515),cellular_component:nucleus "A membrane-bounded organelle of eukaryotic cells in which chromosomes are housed and replicated. In most cells, the nucleus contains all of the …	K14484 auxin-responsive protein IAA | (RefSeq) auxin-induced protein 22D-like isoform X1 (A)	auxin-induced protein 22D-like [Juglans regia]	Auxin-induced protein 22E OS=Vigna radiata var. radiata OX=3916 GN=AUX22E PE=2 SV=1
Jr01_32150	NA	NA	NA	probable E3 ubiquitin-protein ligase XBOS34 [Juglans regia]	E3 ubiquitin-protein ligase XBOS34 OS=Oryza sativa subsp. japonica OX=39947 GN=XBOS34 PE=2 SV=1
Jr01_32150	PF13920(Zinc finger, C3HC4 type (RING finger)):Zinc finger, C3HC4 type (RING finger);PF13857(Ankyrin repeats (many copies)):Ankyrin repeats (many copies)	molecular_function:protein binding "Interacting selectively and non-covalently with any protein or protein complex [a complex of two or more proteins that may include other nonprotein molecules]." [GOC:go_curators](GO:0005515)	K15502 serine/threonine-protein phosphatase 6 regulatory ankyrin repeat subunit A | (RefSeq) serine/threonine-protein phosphatase 6 regulatory ankyrin repeat subunit B-like (A)	putative E3 ubiquitin-protein ligase XBAT34 [Juglans regia]	Putative E3 ubiquitin-protein ligase XBAT35 OS=Arabidopsis thaliana OX=3702 GN=XBAT35 PE=2 SV=1
Jr01_32210	PF04852(Protein of unknown function (DUF640)):Protein of unknown function (DUF640)	NA	K13413 mitogen-activated protein kinase kinase 4/5 [EC:2.7.12.2] | (RefSeq) mitogen-activated protein kinase kinase 5-like (A)	protein LIGHT-DEPENDENT SHORT HYPOCOTYLS 3-like [Juglans regia]	Protein LIGHT-DEPENDENT SHORT HYPOCOTYLS 3 OS=Arabidopsis thaliana OX=3702 GN=LSH3 PE=1 SV=1
Jr01_32210	PF04852(Protein of unknown function (DUF640)):Protein of unknown function (DUF640)	NA	K13413 mitogen-activated protein kinase kinase 4/5 [EC:2.7.12.2] | (RefSeq) mitogen-activated protein kinase kinase 5-like (A)	protein LIGHT-DEPENDENT SHORT HYPOCOTYLS 3-like [Juglans regia]	Protein LIGHT-DEPENDENT SHORT HYPOCOTYLS 3 OS=Arabidopsis thaliana OX=3702 GN=LSH3 PE=1 SV=1
Jr01_32210	PF04852(Protein of unknown function (DUF640)):Protein of unknown function (DUF640)	NA	K13413 mitogen-activated protein kinase kinase 4/5 [EC:2.7.12.2] | (RefSeq) mitogen-activated protein kinase kinase 5-like (A)	protein LIGHT-DEPENDENT SHORT HYPOCOTYLS 4-like [Juglans regia]	Protein LIGHT-DEPENDENT SHORT HYPOCOTYLS 6 OS=Arabidopsis thaliana OX=3702 GN=LSH6 PE=1 SV=1
Jr01_32880	NA	molecular_function:protein binding "Interacting selectively and non-covalently with any protein or protein complex [a complex of two or more proteins that may include other nonprotein molecules]." [GOC:go_curators](GO:0005515),biological_process:RNA processing "Any process involved in the conversion of one or more primary RNA transcripts into one or more mature RNA molecules." [GOC:mah](GO:000639…	NA	hypothetical protein TanjilG_15710 [Lupinus angustifolius]	NA
Jr01_33390	PF02427(Photosystem I reaction centre subunit IV / PsaE):Photosystem I reaction centre subunit IV / PsaE	cellular_component:photosystem I "A photosystem that contains an iron-sulfur reaction center associated with accessory pigments and electron carriers. In cyanobacteria and chloroplasts, photosystem I functions as a light-dependent plastocyanin-ferredoxin oxidoreductase, transferring electrons from plastocyanin to ferredoxin; in photosynthetic bacteria that have only a single type I photosystem, s…	K02693 photosystem I subunit IV | (RefSeq) photosystem I reaction center subunit IV B, chloroplastic-like (A)	photosystem I reaction center subunit IV, chloroplastic-like [Juglans regia]	Photosystem I reaction center subunit IV A, chloroplastic OS=Nicotiana sylvestris OX=4096 GN=PSAEA PE=1 SV=1
Jr01_33830	PF03188(Eukaryotic cytochrome b561):Eukaryotic cytochrome b561;PF04526(Protein of unknown function (DUF568)):Protein of unknown function (DUF568)	NA	K13429 chitin elicitor receptor kinase 1 | (RefSeq) chitin elicitor receptor kinase 1-like isoform X1 (A)	cytochrome b561 and DOMON domain-containing protein At5g47530-like [Juglans regia]	Cytochrome b561 and DOMON domain-containing protein At5g47530 OS=Arabidopsis thaliana OX=3702 GN=At5g47530 PE=2 SV=1
Jr02_01960	PF13419(Haloacid dehalogenase-like hydrolase):Haloacid dehalogenase-like hydrolase	molecular_function:hydrolase activity "Catalysis of the hydrolysis of various bonds, e.g. C-O, C-N, C-C, phosphoric anhydride bonds, etc. Hydrolase is the systematic name for any enzyme of EC class 3." [ISBN:0198506732](GO:0016787)	K20884 riboflavin kinase / FMN hydrolase [EC:2.7.1.26 3.1.3.102] | (RefSeq) bifunctional riboflavin kinase/FMN phosphatase-like (A)	CBBY-like protein [Juglans regia]	CBBY-like protein OS=Arabidopsis thaliana OX=3702 GN=CBBY PE=1 SV=1
Jr02_02100	PF13855(Leucine rich repeat):Leucine rich repeat;PF00069(Protein kinase domain):Protein kinase domain	molecular_function:protein kinase activity "Catalysis of the phosphorylation of an amino acid residue in a protein, usually according to the reaction: a protein + ATP = a phosphoprotein + ADP." [MetaCyc:PROTEIN-KINASE-RXN](GO:0004672),molecular_function:protein binding "Interacting selectively and non-covalently with any protein or protein complex [a complex of two or more proteins that may inclu…	K04733 interleukin-1 receptor-associated kinase 4 [EC:2.7.11.1] | (RefSeq) leucine-rich repeat receptor-like serine/threonine/tyrosine-protein kinase SOBIR1 (A)	leucine-rich repeat receptor-like serine/threonine/tyrosine-protein kinase SOBIR1 [Juglans regia]	Leucine-rich repeat receptor-like serine/threonine/tyrosine-protein kinase SOBIR1 OS=Arabidopsis thaliana OX=3702 GN=SOBIR1 PE=1 SV=1
Jr02_06230	PF12643(MazG-like family):MazG-like family	biological_process:nucleoside triphosphate catabolic process "The chemical reactions and pathways resulting in the breakdown of a nucleoside triphosphate, a compound consisting of a nucleobase linked to a deoxyribose or ribose sugar esterified with triphosphate on the sugar." [GOC:go_curators, ISBN:0198506732](GO:0009143),molecular_function:nucleoside-triphosphate diphosphatase activity "Catalysi…	K16904 dCTP diphosphatase [EC:3.6.1.12] | (RefSeq) dCTP pyrophosphatase 1-like (A)	dCTP pyrophosphatase 1-like [Juglans regia]	dCTP pyrophosphatase 1 OS=Bos taurus OX=9913 GN=DCTPP1 PE=2 SV=1
Jr02_06230	PF12643(MazG-like family):MazG-like family	biological_process:nucleoside triphosphate catabolic process "The chemical reactions and pathways resulting in the breakdown of a nucleoside triphosphate, a compound consisting of a nucleobase linked to a deoxyribose or ribose sugar esterified with triphosphate on the sugar." [GOC:go_curators, ISBN:0198506732](GO:0009143),molecular_function:nucleoside-triphosphate diphosphatase activity "Catalysi…	K16904 dCTP diphosphatase [EC:3.6.1.12] | (RefSeq) dCTP pyrophosphatase 1-like (A)	dCTP pyrophosphatase 1-like [Juglans regia]	dCTP pyrophosphatase 1 OS=Bos taurus OX=9913 GN=DCTPP1 PE=2 SV=1
Jr02_06990	PF03081(Exo70 exocyst complex subunit):Exo70 exocyst complex subunit	cellular_component:exocyst "A protein complex peripherally associated with the plasma membrane that determines where vesicles dock and fuse. At least eight complex components are conserved between yeast and mammals." [GOC:cilia, PMID:15292201, PMID:27243008, PMID:9700152](GO:0000145),biological_process:exocytosis "A process of secretion by a cell that results in the release of intracellular molec…	K07195 exocyst complex component 7 | (RefSeq) exocyst complex component EXO70B1 (A)	exocyst complex component EXO70E2 [Juglans regia]	Exocyst complex component EXO70E2 OS=Arabidopsis thaliana OX=3702 GN=EXO70E2 PE=1 SV=1
Jr02_07920	PF13947(Wall-associated receptor kinase galacturonan-binding):Wall-associated receptor kinase galacturonan-binding	molecular_function:polysaccharide binding "Interacting selectively and non-covalently with any polysaccharide, a polymer of many [typically more than 10] monosaccharide residues linked glycosidically." [CHEBI:18154, GOC:mah](GO:0030247)	K04733 interleukin-1 receptor-associated kinase 4 [EC:2.7.11.1] | (RefSeq) rust resistance kinase Lr10-like isoform X1 (A)	rust resistance kinase Lr10-like [Juglans regia]	RING-H2 finger protein ATL22 OS=Arabidopsis thaliana OX=3702 GN=ATL22 PE=2 SV=2
Jr02_07920	PF13947(Wall-associated receptor kinase galacturonan-binding):Wall-associated receptor kinase galacturonan-binding	molecular_function:polysaccharide binding "Interacting selectively and non-covalently with any polysaccharide, a polymer of many [typically more than 10] monosaccharide residues linked glycosidically." [CHEBI:18154, GOC:mah](GO:0030247)	K04733 interleukin-1 receptor-associated kinase 4 [EC:2.7.11.1] | (RefSeq) rust resistance kinase Lr10-like isoform X1 (A)	8e-115	RING-H2 finger protein ATL22 OS=Arabidopsis thaliana OX=3702 GN=ATL22 PE=2 SV=2
Jr02_07920	PF13947(Wall-associated receptor kinase galacturonan-binding):Wall-associated receptor kinase galacturonan-binding;PF07714(Protein tyrosine and serine/threonine kinase):Protein tyrosine kinase	molecular_function:protein kinase activity "Catalysis of the phosphorylation of an amino acid residue in a protein, usually according to the reaction: a protein + ATP = a phosphoprotein + ADP." [MetaCyc:PROTEIN-KINASE-RXN](GO:0004672),molecular_function:ATP binding "Interacting selectively and non-covalently with ATP, adenosine 5'-triphosphate, a universally important coenzyme and enzyme regulato…	K04733 interleukin-1 receptor-associated kinase 4 [EC:2.7.11.1] | (RefSeq) rust resistance kinase Lr10-like isoform X1 (A)	1.1e-155	Rust resistance kinase Lr10 OS=Triticum aestivum OX=4565 GN=LRK10 PE=2 SV=1
Jr02_07920	PF00069(Protein kinase domain):Protein kinase domain	molecular_function:protein kinase activity "Catalysis of the phosphorylation of an amino acid residue in a protein, usually according to the reaction: a protein + ATP = a phosphoprotein + ADP." [MetaCyc:PROTEIN-KINASE-RXN](GO:0004672),molecular_function:ATP binding "Interacting selectively and non-covalently with ATP, adenosine 5'-triphosphate, a universally important coenzyme and enzyme regulato…	K04733 interleukin-1 receptor-associated kinase 4 [EC:2.7.11.1] | (RefSeq) rust resistance kinase Lr10-like isoform X1 (A)	8.8e-234	Rust resistance kinase Lr10 OS=Triticum aestivum OX=4565 GN=LRK10 PE=2 SV=1
Jr02_08020	PF01545(Cation efflux family):Cation efflux family	biological_process:cation transport "The directed movement of cations, atoms or small molecules with a net positive charge, into, out of or within a cell, or between cells, by means of some agent such as a transporter or pore." [GOC:ai](GO:0006812),molecular_function:cation transmembrane transporter activity "Enables the transfer of cation from one side of a membrane to the other." [GOC:dgf, GOC:…	K12448 UDP-arabinose 4-epimerase [EC:5.1.3.5] | (RefSeq) probable UDP-arabinose 4-epimerase 1 (A)	metal tolerance protein 10-like [Juglans regia]	Metal tolerance protein 10 OS=Arabidopsis thaliana OX=3702 GN=MTP10 PE=2 SV=1
Jr02_09380	PF04725(Photosystem II 10 kDa polypeptide PsbR):Photosystem II 10 kDa polypeptide PsbR	cellular_component:photosystem II "A photosystem that contains a pheophytin-quinone reaction center with associated accessory pigments and electron carriers. In cyanobacteria and chloroplasts, in the presence of light, PSII functions as a water-plastoquinone oxidoreductase, transferring electrons from water to plastoquinone, whereas other photosynthetic bacteria carry out anoxygenic photosynthesi…	K03541 photosystem II 10kDa protein | (RefSeq) photosystem II 10 kDa polypeptide, chloroplastic (A)	4.5e-18	Photosystem II 10 kDa polypeptide, chloroplastic OS=Nicotiana tabacum OX=4097 GN=PSBR PE=2 SV=1
Jr02_10090	PF00847(AP2 domain):AP2 domain	molecular_function:DNA binding "Any molecular function by which a gene product interacts selectively and non-covalently with DNA [deoxyribonucleic acid]." [GOC:dph, GOC:jl, GOC:tb, GOC:vw](GO:0003677),molecular_function:DNA-binding transcription factor activity "A protein or a member of a complex that interacts selectively and non-covalently with a specific DNA sequence [sometimes referred to as …	K09286 EREBP-like factor | (RefSeq) ethylene-responsive transcription factor ERF105-like (A)	ethylene-responsive transcription factor ERF105-like [Juglans regia]	Ethylene-responsive transcription factor 5 OS=Arabidopsis thaliana OX=3702 GN=ERF5 PE=2 SV=1
Jr02_11550	PF00067(Cytochrome P450):Cytochrome P450	molecular_function:iron ion binding "Interacting selectively and non-covalently with iron [Fe] ions." [GOC:ai](GO:0005506),molecular_function:oxidoreductase activity, acting on paired donors, with incorporation or reduction of molecular oxygen "Catalysis of an oxidation-reduction [redox] reaction in which hydrogen or electrons are transferred from each of two donors, and molecular oxygen is reduc…	K09843 (+)-abscisic acid 8'-hydroxylase [EC:1.14.14.137] | (RefSeq) abscisic acid 8'-hydroxylase 1-like (A)	abscisic acid 8'-hydroxylase CYP707A2-like [Juglans regia]	Abscisic acid 8'-hydroxylase CYP707A2 OS=Solanum lycopersicum OX=4081 GN=CYP707A2 PE=2 SV=1
Jr02_13070	PF04640(PLATZ transcription factor):PLATZ transcription factor	NA	K04733 interleukin-1 receptor-associated kinase 4 [EC:2.7.11.1] | (RefSeq) probable L-type lectin-domain containing receptor kinase S.5 (A)	uncharacterized protein LOC109022045 [Juglans regia]	Protein RGF1 INDUCIBLE TRANSCRIPTION FACTOR 1 OS=Arabidopsis thaliana OX=3702 GN=RITF1 PE=1 SV=1
Jr02_13880	PF04172(LrgB-like family):LrgB-like family	NA	NA	plastidal glycolate/glycerate translocator 1, chloroplastic [Juglans regia]	Plastidal glycolate/glycerate translocator 1, chloroplastic OS=Arabidopsis thaliana OX=3702 GN=PLGG1 PE=1 SV=1
Jr02_14160	PF13713(Transcription factor BRX N-terminal domain):Transcription factor BRX N-terminal domain;PF08381(Transcription factor regulating root and shoot growth via Pin3):Transcription factor regulating root and shoot growth via Pin3	NA	K04733 interleukin-1 receptor-associated kinase 4 [EC:2.7.11.1] | (RefSeq) receptor-like protein kinase HERK 1 (A)	protein BREVIS RADIX-like [Juglans regia]	Protein BREVIS RADIX OS=Arabidopsis thaliana OX=3702 GN=BRX PE=1 SV=2
Jr02_14180	PF03141(Putative S-adenosyl-L-methionine-dependent methyltransferase):Putative S-adenosyl-L-methionine-dependent methyltransferase	molecular_function:methyltransferase activity "Catalysis of the transfer of a methyl group to an acceptor molecule." [ISBN:0198506732](GO:0008168)	K12175 COP9 signalosome complex subunit 1 | (RefSeq) probable methyltransferase PMT15 (A)	probable methyltransferase PMT21 isoform X1 [Juglans regia]	methyltransferase PMT21 OS=Arabidopsis thaliana OX=3702 GN=ERD3 PE=2 SV=1
Jr02_15990	PF10539(Development and cell death domain):Development and cell death domain	NA	K10457 kelch-like protein 20 | (RefSeq) hypothetical protein (A)	uncharacterized protein DDB_G0283357-like [Juglans regia]	DCD domain-containing protein NRP-A OS=Glycine max OX=3847 GN=NRP-A PE=2 SV=1
Jr02_17050	PF03168(Late embryogenesis abundant protein):Late embryogenesis abundant protein	NA	NA	uncharacterized protein LOC108979436 [Juglans regia]	Late embryogenesis abundant protein At1g64065 OS=Arabidopsis thaliana OX=3702 GN=At1g64065 PE=2 SV=1
Jr02_19780	PF02365(No apical meristem (NAM) protein):No apical meristem (NAM) protein	molecular_function:DNA binding "Any molecular function by which a gene product interacts selectively and non-covalently with DNA [deoxyribonucleic acid]." [GOC:dph, GOC:jl, GOC:tb, GOC:vw](GO:0003677),biological_process:regulation of transcription, DNA-templated "Any process that modulates the frequency, rate or extent of cellular DNA-templated transcription." [GOC:go_curators, GOC:txnOH](GO:0006…	K00521 ferric-chelate reductase [EC:1.16.1.7] | (RefSeq) ferric reduction oxidase 7, chloroplastic-like (A)	NAC domain-containing protein 7-like [Juglans regia]	NAC domain-containing protein 7 OS=Arabidopsis thaliana OX=3702 GN=NAC007 PE=1 SV=2
Jr02_19970	PF14547(Hydrophobic seed protein):Hydrophobic seed protein	NA	K11855 ubiquitin carboxyl-terminal hydrolase 36/42 [EC:3.4.19.12] | (RefSeq) ubiquitin carboxyl-terminal hydrolase 36 (A)	pEARLI1-like lipid transfer protein 3 [Juglans regia]	pEARLI1-like lipid transfer protein 2 OS=Arabidopsis thaliana OX=3702 GN=At4g12490 PE=2 SV=1
Jr02_19990	PF14547(Hydrophobic seed protein):Hydrophobic seed protein	NA	K11855 ubiquitin carboxyl-terminal hydrolase 36/42 [EC:3.4.19.12] | (RefSeq) ubiquitin carboxyl-terminal hydrolase 36 (A)	hypothetical protein F2P56_005030, partial [Juglans regia]	Cyclin-dependent kinase inhibitor 7 OS=Arabidopsis thaliana OX=3702 GN=KRP7 PE=1 SV=2
Jr02_20010	PF00056(lactate/malate dehydrogenase, NAD binding domain):lactate/malate dehydrogenase, NAD binding domain;PF02866(lactate/malate dehydrogenase, alpha/beta C-terminal domain):lactate/malate dehydrogenase, alpha/beta C-terminal domain	molecular_function:catalytic activity "Catalysis of a biochemical reaction at physiological temperatures. In biologically catalyzed reactions, the reactants are known as substrates, and the catalysts are naturally occurring macromolecular substances known as enzymes. Enzymes possess specific binding sites for substrates, and are usually composed wholly or largely of protein, but RNA that has cata…	K00016 L-lactate dehydrogenase [EC:1.1.1.27] | (RefSeq) L-lactate dehydrogenase A-like (A)	L-lactate dehydrogenase A-like [Juglans regia]	L-lactate dehydrogenase A OS=Hordeum vulgare OX=4513 PE=1 SV=1
Jr02_21770	PF11145(Protein of unknown function (DUF2921)):Protein of unknown function (DUF2921)	NA	K10581 ubiquitin-conjugating enzyme E2 O [EC:2.3.2.24] | (RefSeq) uncharacterized protein LOC103988817 (A)	hypothetical protein F2P56_005192 [Juglans regia]	NA
Jr02_22720	NA	NA	NA	uncharacterized protein LOC109013959 isoform X1 [Juglans regia]	NA
Jr02_23160	PF03321(GH3 auxin-responsive promoter):GH3 auxin-responsive promoter	NA	K14487 auxin responsive GH3 gene family | (RefSeq) indole-3-acetic acid-amido synthetase GH3.6 (A)	indole-3-acetic acid-amido synthetase GH3.6 [Juglans regia]	Indole-3-acetic acid-amido synthetase GH3.6 OS=Arabidopsis thaliana OX=3702 GN=GH3.6 PE=1 SV=1
Jr02_23580	PF14226(non-haem dioxygenase in morphine synthesis N-terminal):non-haem dioxygenase in morphine synthesis N-terminal;PF03171(2OG-Fe(II) oxygenase superfamily):2OG-Fe(II) oxygenase superfamily	molecular_function:oxidoreductase activity "Catalysis of an oxidation-reduction [redox] reaction, a reversible chemical reaction in which the oxidation state of an atom or atoms within a molecule is altered. One substrate acts as a hydrogen or electron donor and becomes oxidized, while the other acts as hydrogen or electron acceptor and becomes reduced." [GOC:go_curators](GO:0016491),biological_p…	K04125 gibberellin 2beta-dioxygenase [EC:1.14.11.13] | (RefSeq) gibberellin 2-beta-dioxygenase 8-like isoform X1 (A)	gibberellin 2-beta-dioxygenase 8-like isoform X1 [Juglans regia]	Gibberellin 2-beta-dioxygenase 8 OS=Arabidopsis thaliana OX=3702 GN=GA2OX8 PE=1 SV=2
Jr03_06100	PF03953(Tubulin C-terminal domain):Tubulin C-terminal domain;PF00091(Tubulin/FtsZ family, GTPase domain):Tubulin/FtsZ family, GTPase domain	molecular_function:GTPase activity "Catalysis of the reaction: GTP + H2O = GDP + phosphate." [ISBN:0198547684](GO:0003924),molecular_function:structural constituent of cytoskeleton "The action of a molecule that contributes to the structural integrity of a cytoskeletal structure." [GOC:mah](GO:0005200),molecular_function:GTP binding "Interacting selectively and non-covalently with GTP, guanosine …	K07375 tubulin beta | (RefSeq) tubulin beta-5 chain (A)	1.4e-258	Tubulin beta-1 chain OS=Oryza sativa subsp. japonica OX=39947 GN=TUBB1 PE=2 SV=2
Jr03_06260	PF16845(Aspartic acid proteinase inhibitor):Aspartic acid proteinase inhibitor	molecular_function:cysteine-type endopeptidase inhibitor activity "Stops, prevents or reduces the activity of a cysteine-type endopeptidase, any enzyme that hydrolyzes peptide bonds in polypeptides by a mechanism in which the sulfhydryl group of a cysteine residue at the active center acts as a nucleophile." [GOC:dph, GOC:tb](GO:0004869)	K13902 cystatin-M | (RefSeq) cysteine proteinase inhibitor A-like (A)	cysteine proteinase inhibitor 12-like isoform X1 [Juglans regia]	Cysteine proteinase inhibitor 12 OS=Oryza sativa subsp. japonica OX=39947 GN=Os01g0270100 PE=2 SV=1
Jr03_06980	NA	NA	NA	CBS domain-containing protein CBSX5-like [Juglans regia]	CBS domain-containing protein CBSX5 OS=Arabidopsis thaliana OX=3702 GN=CBSX5 PE=2 SV=2
Jr03_07740	PF03151(Triose-phosphate Transporter family):Triose-phosphate Transporter family	cellular_component:integral component of membrane "The component of a membrane consisting of the gene products and protein complexes having at least some part of their peptide sequence embedded in the hydrophobic region of the membrane." [GOC:dos, GOC:go_curators](GO:0016021),molecular_function:transmembrane transporter activity "Enables the transfer of a substance, usually a specific substance o…	K15283 solute carrier family 35, member E1 | (RefSeq) triose phosphate/phosphate translocator, chloroplastic isoform X1 (A)	triose phosphate/phosphate translocator, chloroplastic [Juglans regia]	Triose phosphate/phosphate translocator TPT, chloroplastic OS=Arabidopsis thaliana OX=3702 GN=TPT PE=1 SV=1
Jr03_08260	PF01764(Lipase (class 3)):Lipase (class 3)	biological_process:lipid metabolic process "The chemical reactions and pathways involving lipids, compounds soluble in an organic solvent but not, or sparingly, in an aqueous solvent. Includes fatty acids; neutral fats, other fatty-acid esters, and soaps; long-chain [fatty] alcohols and waxes; sphingoids and other long-chain bases; glycolipids, phospholipids and sphingolipids; and carotenes, poly…	K00145 N-acetyl-gamma-glutamyl-phosphate reductase [EC:1.2.1.38] | (RefSeq) phospholipase A1-IIbeta-like (A)	phospholipase A1-IIgamma-like [Juglans regia]	Phospholipase A1-IIgamma OS=Arabidopsis thaliana OX=3702 GN=DSEL PE=1 SV=1
Jr03_10600	PF01946(Thi4 family):Thi4 family	biological_process:thiamine biosynthetic process "The chemical reactions and pathways resulting in the formation of thiamine [vitamin B1], a water soluble vitamin present in fresh vegetables and meats, especially liver." [CHEBI:18385, GOC:jl, ISBN:0198506732](GO:0009228)	K03146 cysteine-dependent adenosine diphosphate thiazole synthase [EC:2.4.2.60] | (RefSeq) thiamine thiazole synthase 2, chloroplastic-like (A)	thiamine thiazole synthase 2, chloroplastic isoform X2 [Juglans regia]	14 kDa proline-rich protein DC2.15 OS=Daucus carota OX=4039 PE=2 SV=1
Jr03_10690	PF01852(START domain):START domain;PF00046(Homeodomain):Homeobox domain	molecular_function:DNA-binding transcription factor activity, RNA polymerase II-specific "A protein or a member of a complex that interacts selectively and non-covalently with a specific DNA sequence [sometimes referred to as a motif] within the regulatory region of a RNA polymerase II-transcribed gene to modulate transcription. Regulatory regions include promoters [proximal and distal] and enhan…	K09338 homeobox-leucine zipper protein | (RefSeq) homeobox-leucine zipper protein MERISTEM L1-like (A)	homeobox-leucine zipper protein MERISTEM L1-like [Juglans regia]	Homeobox-leucine zipper protein PROTODERMAL FACTOR 2 OS=Arabidopsis thaliana OX=3702 GN=PDF2 PE=1 SV=1
Jr03_12390	PF02115(RHO protein GDP dissociation inhibitor):RHO protein GDP dissociation inhibitor	molecular_function:Rho GDP-dissociation inhibitor activity "Prevents the dissociation of GDP from the small GTPase Rho, thereby preventing GTP from binding." [GOC:mah](GO:0005094),cellular_component:cytoplasm "All of the contents of a cell excluding the plasma membrane and nucleus, but including other subcellular structures." [ISBN:0198547684](GO:0005737)	K12462 Rho GDP-dissociation inhibitor | (RefSeq) rho GDP-dissociation inhibitor 1-like isoform X1 (A)	rho GDP-dissociation inhibitor 1-like isoform X1 [Juglans regia]	Rho GDP-dissociation inhibitor 1 OS=Arabidopsis thaliana OX=3702 GN=GDI1 PE=1 SV=1
Jr03_13540	PF14541(Xylanase inhibitor C-terminal):Xylanase inhibitor C-terminal;PF14543(Xylanase inhibitor N-terminal):Xylanase inhibitor N-terminal	molecular_function:aspartic-type endopeptidase activity "Catalysis of the hydrolysis of internal, alpha-peptide bonds in a polypeptide chain by a mechanism in which a water molecule bound by the side chains of aspartic residues at the active center acts as a nucleophile." [ISBN:0198506732](GO:0004190),biological_process:proteolysis "The hydrolysis of proteins into smaller polypeptides and/or amin…	K01381 saccharopepsin [EC:3.4.23.25] | (RefSeq) aspartyl protease family protein At5g10770-like (A)	aspartyl protease family protein At5g10770-like [Juglans regia]	Methanol O-anthraniloyltransferase OS=Vitis labrusca OX=103355 GN=AMAT PE=1 SV=1
Jr03_13970	PF13771(PHD-like zinc-binding domain):PHD-like zinc-binding domain;PF13923(Zinc finger, C3HC4 type (RING finger)):Zinc finger, C3HC4 type (RING finger);PF00533(BRCA1 C Terminus (BRCT) domain):BRCA1 C Terminus (BRCT) domain	molecular_function:DNA binding "Any molecular function by which a gene product interacts selectively and non-covalently with DNA [deoxyribonucleic acid]." [GOC:dph, GOC:jl, GOC:tb, GOC:vw](GO:0003677),molecular_function:ubiquitin-protein transferase activity "Catalysis of the transfer of ubiquitin from one protein to another via the reaction X-Ub + Y --> Y-Ub + X, where both X-Ub and Y-Ub are cov…	K10683 BRCA1-associated RING domain protein 1 | (RefSeq) protein BREAST CANCER SUSCEPTIBILITY 1 homolog (A)	protein BREAST CANCER SUSCEPTIBILITY 1 homolog [Juglans regia]	Protein BREAST CANCER SUSCEPTIBILITY 1 homolog OS=Arabidopsis thaliana OX=3702 GN=BRCA1 PE=1 SV=1
Jr03_16280	PF00447(HSF-type DNA-binding):HSF-type DNA-binding	molecular_function:DNA-binding transcription factor activity "A protein or a member of a complex that interacts selectively and non-covalently with a specific DNA sequence [sometimes referred to as a motif] within the regulatory region of a gene to modulate transcription. Regulatory regions include promoters [proximal and distal] and enhancers. Genes are transcriptional units, and include bacteri…	K09419 heat shock transcription factor, other eukaryote | (RefSeq) heat stress transcription factor A-4a-like (A)	heat stress transcription factor A-4a-like [Juglans regia]	Heat stress transcription factor A-4a OS=Arabidopsis thaliana OX=3702 GN=HSFA4A PE=1 SV=1
Jr03_18310	PF02507(Photosystem I reaction centre subunit III):Photosystem I reaction centre subunit III	cellular_component:photosystem I "A photosystem that contains an iron-sulfur reaction center associated with accessory pigments and electron carriers. In cyanobacteria and chloroplasts, photosystem I functions as a light-dependent plastocyanin-ferredoxin oxidoreductase, transferring electrons from plastocyanin to ferredoxin; in photosynthetic bacteria that have only a single type I photosystem, s…	K02694 photosystem I subunit III | (RefSeq) photosystem I reaction center subunit III, chloroplastic-like (A)	photosystem I reaction center subunit III, chloroplastic-like [Juglans regia]	Photosystem I reaction center subunit III, chloroplastic OS=Arabidopsis thaliana OX=3702 GN=PSAF PE=1 SV=1
Jr03_18810	PF13833(EF-hand domain pair):EF-hand domain pair	molecular_function:calcium ion binding "Interacting selectively and non-covalently with calcium ions [Ca2+]." [GOC:ai](GO:0005509)	K16465 centrin-1 | (RefSeq) calcium-binding protein PBP1-like (A)	calcium-binding protein KRP1-like [Juglans regia]	Calcium-binding protein KRP1 OS=Arabidopsis thaliana OX=3702 GN=KRP1 PE=2 SV=1
Jr03_19000	PF07992(Pyridine nucleotide-disulphide oxidoreductase):Pyridine nucleotide-disulphide oxidoreductase	molecular_function:oxidoreductase activity "Catalysis of an oxidation-reduction [redox] reaction, a reversible chemical reaction in which the oxidation state of an atom or atoms within a molecule is altered. One substrate acts as a hydrogen or electron donor and becomes oxidized, while the other acts as hydrogen or electron acceptor and becomes reduced." [GOC:go_curators](GO:0016491),biological_p…	K17871 NADH:ubiquinone reductase (non-electrogenic) [EC:1.6.5.9] | (RefSeq) external alternative NAD(P)H-ubiquinone oxidoreductase B2, mitochondrial-like (A)	External alternative NAD(P)H-ubiquinone oxidoreductase B1, mitochondrial [Morella rubra]	External alternative NAD(P)H-ubiquinone oxidoreductase B1, mitochondrial OS=Solanum tuberosum OX=4113 GN=NDB1 PE=3 SV=1
Jr03_19000	PF07992(Pyridine nucleotide-disulphide oxidoreductase):Pyridine nucleotide-disulphide oxidoreductase	molecular_function:calcium ion binding "Interacting selectively and non-covalently with calcium ions [Ca2+]." [GOC:ai](GO:0005509),molecular_function:oxidoreductase activity "Catalysis of an oxidation-reduction [redox] reaction, a reversible chemical reaction in which the oxidation state of an atom or atoms within a molecule is altered. One substrate acts as a hydrogen or electron donor and becom…	K17871 NADH:ubiquinone reductase (non-electrogenic) [EC:1.6.5.9] | (RefSeq) external alternative NAD(P)H-ubiquinone oxidoreductase B2, mitochondrial-like (A)	external alternative NAD(P)H-ubiquinone oxidoreductase B2, mitochondrial-like [Juglans regia]	External alternative NAD(P)H-ubiquinone oxidoreductase B2, mitochondrial OS=Arabidopsis thaliana OX=3702 GN=NDB2 PE=1 SV=1
Jr03_19030	NA	molecular_function:protein binding "Interacting selectively and non-covalently with any protein or protein complex [a complex of two or more proteins that may include other nonprotein molecules]." [GOC:go_curators](GO:0005515)	NA	F-box protein SKIP27-like [Juglans regia]	F-box protein SKIP27 OS=Arabidopsis thaliana OX=3702 GN=SKIP27 PE=1 SV=2
Jr03_19070	PF07887(Calmodulin binding protein-like):Calmodulin binding protein-like	molecular_function:calmodulin binding "Interacting selectively and non-covalently with calmodulin, a calcium-binding protein with many roles, both in the calcium-bound and calcium-free states." [GOC:krc](GO:0005516)	K21989 calcium permeable stress-gated cation channel | (RefSeq) CSC1-like protein RXW8 (A)	calmodulin-binding protein 60 B-like [Juglans regia]	Calmodulin-binding protein 60 B OS=Arabidopsis thaliana OX=3702 GN=CBP60B PE=2 SV=1
Jr03_22650	PF13041(PPR repeat family):PPR repeat family ;PF01535(PPR repeat):PPR repeat	molecular_function:protein binding "Interacting selectively and non-covalently with any protein or protein complex [a complex of two or more proteins that may include other nonprotein molecules]." [GOC:go_curators](GO:0005515)	K17710 pentatricopeptide repeat domain-containing protein 1 | (RefSeq) pentatricopeptide repeat-containing protein At1g20230-like (A)	0	Pentatricopeptide repeat-containing protein At2g13600 OS=Arabidopsis thaliana OX=3702 GN=PCMP-E76 PE=3 SV=1
Jr03_22650	PF01535(PPR repeat):PPR repeat;PF13041(PPR repeat family):PPR repeat family	molecular_function:protein binding "Interacting selectively and non-covalently with any protein or protein complex [a complex of two or more proteins that may include other nonprotein molecules]." [GOC:go_curators](GO:0005515)	K17710 pentatricopeptide repeat domain-containing protein 1 | (RefSeq) pentatricopeptide repeat-containing protein At1g20230-like (A)	0	Pentatricopeptide repeat-containing protein At2g37310 OS=Arabidopsis thaliana OX=3702 GN=PCMP-E49 PE=2 SV=1
Jr03_22940	NA	NA	NA	3e-19	NA
Jr03_22940	NA	NA	NA	3.4e-15	NA
Jr03_22940	NA	NA	NA	2.7e-39	Protein SODIUM POTASSIUM ROOT DEFECTIVE 1 OS=Arabidopsis thaliana OX=3702 GN=NAKR1 PE=1 SV=1
Jr03_24930	PF06521(PAR1 protein):PAR1 protein	NA	NA	uncharacterized protein LOC109021392 [Juglans regia]	NA
Jr03_25380	PF01490(Transmembrane amino acid transporter protein):Transmembrane amino acid transporter protein	NA	K13946 auxin influx carrier (AUX1 LAX family) | (RefSeq) auxin transporter-like protein 2 (A)	auxin transporter-like protein 2 [Juglans regia]	Auxin transporter-like protein 2 OS=Medicago truncatula OX=3880 GN=LAX2 PE=2 SV=1
Jr03_25800	PF11960(Domain of unknown function (DUF3474)):Domain of unknown function (DUF3474);PF00487(Fatty acid desaturase):Fatty acid desaturase	biological_process:lipid metabolic process "The chemical reactions and pathways involving lipids, compounds soluble in an organic solvent but not, or sparingly, in an aqueous solvent. Includes fatty acids; neutral fats, other fatty-acid esters, and soaps; long-chain [fatty] alcohols and waxes; sphingoids and other long-chain bases; glycolipids, phospholipids and sphingolipids; and carotenes, poly…	K10257 acyl-lipid omega-3 desaturase [EC:1.14.19.25 1.14.19.35 1.14.19.36] | (RefSeq) omega-3 fatty acid desaturase, chloroplastic-like (A)	omega-3 fatty acid desaturase, chloroplastic-like [Juglans regia]	Omega-3 fatty acid desaturase, chloroplastic OS=Sesamum indicum OX=4182 GN=FAD7 PE=2 SV=1
Jr03_27020	PF07714(Protein tyrosine and serine/threonine kinase):Protein tyrosine kinase	molecular_function:protein kinase activity "Catalysis of the phosphorylation of an amino acid residue in a protein, usually according to the reaction: a protein + ATP = a phosphoprotein + ADP." [MetaCyc:PROTEIN-KINASE-RXN](GO:0004672),molecular_function:ATP binding "Interacting selectively and non-covalently with ATP, adenosine 5'-triphosphate, a universally important coenzyme and enzyme regulato…	K04733 interleukin-1 receptor-associated kinase 4 [EC:2.7.11.1] | (RefSeq) protein kinase 2A, chloroplastic-like isoform X1 (A)	probable serine/threonine-protein kinase PBL1 isoform X1 [Juglans regia]	Serine/threonine-protein kinase PBL34 OS=Arabidopsis thaliana OX=3702 GN=PBL34 PE=1 SV=1
Jr03_27650	PF13499(EF-hand domain pair):EF-hand domain pair	molecular_function:calcium ion binding "Interacting selectively and non-covalently with calcium ions [Ca2+]." [GOC:ai](GO:0005509)	K13448 calcium-binding protein CML | (RefSeq) calcium-binding allergen Bet v 3 (A)	calcium-binding allergen Bet v 3 [Juglans regia]	Calcium-binding allergen Bet v 3 OS=Betula pendula OX=3505 GN=BETVIII PE=1 SV=1
Jr04_01100	PF03106(WRKY DNA -binding domain):WRKY DNA -binding domain	molecular_function:DNA-binding transcription factor activity "A protein or a member of a complex that interacts selectively and non-covalently with a specific DNA sequence [sometimes referred to as a motif] within the regulatory region of a gene to modulate transcription. Regulatory regions include promoters [proximal and distal] and enhancers. Genes are transcriptional units, and include bacteri…	K13424 WRKY transcription factor 33 | (RefSeq) probable WRKY transcription factor 33 isoform X1 (A)	probable WRKY transcription factor 33 [Juglans regia]	WRKY transcription factor 33 OS=Arabidopsis thaliana OX=3702 GN=WRKY33 PE=1 SV=2
Jr04_01490	PF02776(Thiamine pyrophosphate enzyme, N-terminal TPP binding domain):Thiamine pyrophosphate enzyme, N-terminal TPP binding domain;PF00205(Thiamine pyrophosphate enzyme, central domain):Thiamine pyrophosphate enzyme, central domain;PF02775(Thiamine pyrophosphate enzyme, C-terminal TPP binding domain):Thiamine pyrophosphate enzyme, C-terminal TPP binding domain	molecular_function:magnesium ion binding "Interacting selectively and non-covalently with magnesium [Mg] ions." [GOC:ai](GO:0000287),molecular_function:catalytic activity "Catalysis of a biochemical reaction at physiological temperatures. In biologically catalyzed reactions, the reactants are known as substrates, and the catalysts are naturally occurring macromolecular substances known as enzymes…	K01568 pyruvate decarboxylase [EC:4.1.1.1] | (RefSeq) pyruvate decarboxylase 1-like (A)	pyruvate decarboxylase 1-like [Juglans regia]	Pyruvate decarboxylase 4 OS=Arabidopsis thaliana OX=3702 GN=PDC4 PE=2 SV=1
Jr04_07070	PF00954(S-locus glycoprotein domain):S-locus glycoprotein domain;PF08276(PAN-like domain):PAN-like domain;PF01453(D-mannose binding lectin):D-mannose binding lectin	molecular_function:protein kinase activity "Catalysis of the phosphorylation of an amino acid residue in a protein, usually according to the reaction: a protein + ATP = a phosphoprotein + ADP." [MetaCyc:PROTEIN-KINASE-RXN](GO:0004672),molecular_function:ATP binding "Interacting selectively and non-covalently with ATP, adenosine 5'-triphosphate, a universally important coenzyme and enzyme regulato…	K04733 interleukin-1 receptor-associated kinase 4 [EC:2.7.11.1] | (RefSeq) G-type lectin S-receptor-like serine/threonine-protein kinase At1g11330 isoform X1 (A)	2.8e-159	G-type lectin S-receptor-like serine/threonine-protein kinase At1g11330 OS=Arabidopsis thaliana OX=3702 GN=At1g11330 PE=1 SV=3
Jr04_07580	PF00190(Cupin):Cupin	molecular_function:manganese ion binding "Interacting selectively and non-covalently with manganese [Mn] ions." [GOC:ai](GO:0030145),molecular_function:nutrient reservoir activity "Functions in the storage of nutritious substrates." [GOC:ai](GO:0045735)	K00384 thioredoxin reductase (NADPH) [EC:1.8.1.9] | (RefSeq) thioredoxin reductase 1-like (A)	putative germin-like protein 2-1 [Juglans regia]	Protein CURVATURE THYLAKOID 1B, chloroplastic OS=Arabidopsis thaliana OX=3702 GN=CURT1B PE=1 SV=2
Jr04_08990	PF00447(HSF-type DNA-binding):HSF-type DNA-binding	molecular_function:DNA-binding transcription factor activity "A protein or a member of a complex that interacts selectively and non-covalently with a specific DNA sequence [sometimes referred to as a motif] within the regulatory region of a gene to modulate transcription. Regulatory regions include promoters [proximal and distal] and enhancers. Genes are transcriptional units, and include bacteri…	K09419 heat shock transcription factor, other eukaryote | (RefSeq) heat stress transcription factor A-4c-like (A)	heat stress transcription factor A-4c-like [Juglans regia]	Heat stress transcription factor A-4a OS=Arabidopsis thaliana OX=3702 GN=HSFA4A PE=1 SV=1
Jr04_09990	PF13639(Ring finger domain):Ring finger domain	NA	K10663 E3 ubiquitin-protein ligase ATL4 [EC:2.3.2.27] | (RefSeq) E3 ubiquitin-protein ligase ATL4-like (A)	E3 ubiquitin-protein ligase ATL4-like [Juglans regia]	E3 ubiquitin-protein ligase ATL4 OS=Arabidopsis thaliana OX=3702 GN=ATL4 PE=1 SV=1
Jr04_10340	PF13516(Leucine Rich repeat):Leucine Rich repeat;PF08263(Leucine rich repeat N-terminal domain):Leucine rich repeat N-terminal domain	molecular_function:protein binding "Interacting selectively and non-covalently with any protein or protein complex [a complex of two or more proteins that may include other nonprotein molecules]." [GOC:go_curators](GO:0005515)	K19613 leucine-rich repeat protein SHOC2 | (RefSeq) receptor like protein 30-like (A)	receptor-like protein 6 isoform X2 [Juglans regia]	Receptor-like protein 54 OS=Arabidopsis thaliana OX=3702 GN=RLP54 PE=3 SV=1
Jr04_11730	PF12937(F-box-like):F-box-like	molecular_function:protein binding "Interacting selectively and non-covalently with any protein or protein complex [a complex of two or more proteins that may include other nonprotein molecules]." [GOC:go_curators](GO:0005515)	K10268 F-box and leucine-rich repeat protein 2/20 | (RefSeq) putative F-box/LRR-repeat protein 23 (A)	putative F-box/LRR-repeat protein 23 [Juglans regia]	Putative F-box/LRR-repeat protein 23 OS=Arabidopsis thaliana OX=3702 GN=FBL23 PE=4 SV=1
Jr04_11730	PF13516(Leucine Rich repeat):Leucine Rich repeat;PF12937(F-box-like):F-box-like	molecular_function:protein binding "Interacting selectively and non-covalently with any protein or protein complex [a complex of two or more proteins that may include other nonprotein molecules]." [GOC:go_curators](GO:0005515)	K10268 F-box and leucine-rich repeat protein 2/20 | (RefSeq) putative F-box/LRR-repeat protein 23 (A)	1e-148	Putative F-box/LRR-repeat protein 23 OS=Arabidopsis thaliana OX=3702 GN=FBL23 PE=4 SV=1
Jr04_12840	PF08276(PAN-like domain):PAN-like domain;PF01453(D-mannose binding lectin):D-mannose binding lectin;PF00954(S-locus glycoprotein domain):S-locus glycoprotein domain	biological_process:recognition of pollen "The process, involving the sharing and interaction of the single locus incompatibility haplotypes, involved in the recognition or rejection of the self pollen by cells in the stigma. This process ensures out-breeding in certain plant species." [GOC:dph, GOC:pj, GOC:tb](GO:0048544)	K04733 interleukin-1 receptor-associated kinase 4 [EC:2.7.11.1] | (RefSeq) G-type lectin S-receptor-like serine/threonine-protein kinase RKS1 (A)	hypothetical protein F2P56_009360 [Juglans regia]	G-type lectin S-receptor-like serine/threonine-protein kinase At1g11410 OS=Arabidopsis thaliana OX=3702 GN=At1g11410 PE=3 SV=3
Jr04_12840	PF01453(D-mannose binding lectin):D-mannose binding lectin;PF08276(PAN-like domain):PAN-like domain;PF00954(S-locus glycoprotein domain):S-locus glycoprotein domain	biological_process:recognition of pollen "The process, involving the sharing and interaction of the single locus incompatibility haplotypes, involved in the recognition or rejection of the self pollen by cells in the stigma. This process ensures out-breeding in certain plant species." [GOC:dph, GOC:pj, GOC:tb](GO:0048544)	K04733 interleukin-1 receptor-associated kinase 4 [EC:2.7.11.1] | (RefSeq) G-type lectin S-receptor-like serine/threonine-protein kinase RKS1 isoform X1 (A)	G-type lectin S-receptor-like serine/threonine-protein kinase At1g11410 [Juglans regia]	G-type lectin S-receptor-like serine/threonine-protein kinase At1g11410 OS=Arabidopsis thaliana OX=3702 GN=At1g11410 PE=3 SV=3
Jr04_13920	PF07983(X8 domain):X8 domain;PF00332(Glycosyl hydrolases family 17):Glycosyl hydrolases family 17	molecular_function:hydrolase activity, hydrolyzing O-glycosyl compounds "Catalysis of the hydrolysis of any O-glycosyl bond." [GOC:mah](GO:0004553),biological_process:carbohydrate metabolic process "The chemical reactions and pathways involving carbohydrates, any of a group of organic compounds based of the general formula Cx[H2O]y. Includes the formation of carbohydrate derivatives by the additi…	K19891 glucan endo-1,3-beta-glucosidase 1/2/3 [EC:3.2.1.39] | (RefSeq) glucan endo-1,3-beta-glucosidase 1-like (A)	glucan endo-1,3-beta-glucosidase 1-like [Juglans regia]	Glucan endo-1,3-beta-glucosidase 1 OS=Arabidopsis thaliana OX=3702 GN=At1g11820 PE=2 SV=3
Jr04_14580	PF14226(non-haem dioxygenase in morphine synthesis N-terminal):non-haem dioxygenase in morphine synthesis N-terminal	NA	K04125 gibberellin 2beta-dioxygenase [EC:1.14.11.13] | (RefSeq) gibberellin 2-beta-dioxygenase 8-like (A)	gibberellin 2-beta-dioxygenase 8-like [Juglans regia]	Gibberellin 2-beta-dioxygenase 8 OS=Arabidopsis thaliana OX=3702 GN=GA2OX8 PE=1 SV=2
Jr04_14580	NA	NA	K04125 gibberellin 2beta-dioxygenase [EC:1.14.11.13] | (RefSeq) gibberellin 2-beta-dioxygenase 8-like (A)	2.1e-21	NA
Jr04_16040	PF00657(GDSL-like Lipase/Acylhydrolase):GDSL-like Lipase/Acylhydrolase	molecular_function:hydrolase activity, acting on ester bonds "Catalysis of the hydrolysis of any ester bond." [GOC:jl](GO:0016788)	NA	GDSL esterase/lipase At5g45920-like isoform X1 [Juglans regia]	GDSL esterase/lipase At5g45920 OS=Arabidopsis thaliana OX=3702 GN=At5g45920 PE=2 SV=1
Jr04_16190	PF00060(Ligand-gated ion channel):Ligand-gated ion channel;PF01094(Receptor family ligand binding region):Receptor family ligand binding region;PF00497(Bacterial extracellular solute-binding proteins, family 3):Bacterial extracellular solute-binding proteins, family 3	molecular_function:ligand-gated ion channel activity "Enables the transmembrane transfer of an ion by a channel that opens when a specific ligand has been bound by the channel complex or one of its constituent parts." [GOC:mtg_transport, ISBN:0815340729](GO:0015276),cellular_component:membrane "A lipid bilayer along with all the proteins and protein complexes embedded in it an attached to it." [G…	K05387 glutamate receptor, ionotropic, plant | (RefSeq) glutamate receptor 2.7-like isoform X1 (A)	glutamate receptor 2.9-like [Gossypium australe]	Glutamate receptor 2.7 OS=Arabidopsis thaliana OX=3702 GN=GLR2.7 PE=2 SV=3
Jr04_16700	PF00847(AP2 domain):AP2 domain	molecular_function:DNA binding "Any molecular function by which a gene product interacts selectively and non-covalently with DNA [deoxyribonucleic acid]." [GOC:dph, GOC:jl, GOC:tb, GOC:vw](GO:0003677),molecular_function:DNA-binding transcription factor activity "A protein or a member of a complex that interacts selectively and non-covalently with a specific DNA sequence [sometimes referred to as …	K09286 EREBP-like factor | (RefSeq) ethylene-responsive transcription factor 4-like (A)	ethylene-responsive transcription factor 4-like [Juglans regia]	Ethylene-responsive transcription factor 4 OS=Nicotiana tabacum OX=4097 GN=ERF4 PE=1 SV=1
Jr04_18390	PF07145(Ataxin-2 C-terminal region):Ataxin-2 C-terminal region	NA	NA	protein EARLY RESPONSIVE TO DEHYDRATION 15-like [Juglans regia]	Protein EARLY RESPONSIVE TO DEHYDRATION 15 OS=Arabidopsis thaliana OX=3702 GN=ERD15 PE=1 SV=1
Jr04_19510	PF03110(SBP domain):SBP domain	molecular_function:DNA binding "Any molecular function by which a gene product interacts selectively and non-covalently with DNA [deoxyribonucleic acid]." [GOC:dph, GOC:jl, GOC:tb, GOC:vw](GO:0003677),cellular_component:nucleus "A membrane-bounded organelle of eukaryotic cells in which chromosomes are housed and replicated. In most cells, the nucleus contains all of the cell's chromosomes except …	K13415 protein brassinosteroid insensitive 1 [EC:2.7.10.1 2.7.11.1] | (RefSeq) uncharacterized LOC103401427 (A)	squamosa promoter-binding-like protein 9 [Juglans regia]	Squamosa promoter-binding-like protein 17 OS=Oryza sativa subsp. japonica OX=39947 GN=SPL17 PE=2 SV=2
Jr04_22570	NA	molecular_function:catalytic activity "Catalysis of a biochemical reaction at physiological temperatures. In biologically catalyzed reactions, the reactants are known as substrates, and the catalysts are naturally occurring macromolecular substances known as enzymes. Enzymes possess specific binding sites for substrates, and are usually composed wholly or largely of protein, but RNA that has cata…	K01792 glucose-6-phosphate 1-epimerase [EC:5.1.3.15] | (RefSeq) putative glucose-6-phosphate 1-epimerase (A)	protein NDH-DEPENDENT CYCLIC ELECTRON FLOW 5 [Juglans regia]	Protein NDH-DEPENDENT CYCLIC ELECTRON FLOW 5 OS=Arabidopsis thaliana OX=3702 GN=NDF5 PE=2 SV=1
Jr05_01540	NA	biological_process:regulation of transcription, DNA-templated "Any process that modulates the frequency, rate or extent of cellular DNA-templated transcription." [GOC:go_curators, GOC:txnOH](GO:0006355),biological_process:circadian rhythm "Any biological process in an organism that recurs with a regularity of approximately 24 hours." [GOC:bf, GOC:go_curators](GO:0007623)	NA	protein LNK3-like isoform X1 [Juglans regia]	Protein LNK3 OS=Arabidopsis thaliana OX=3702 GN=LNK3 PE=1 SV=1
Jr05_05180	NA	NA	K03844 alpha-1,2-mannosyltransferase [EC:2.4.1.131] | (RefSeq) alpha-1,2-mannosyltransferase (A)	ACT domain-containing protein ACR11-like isoform X1 [Juglans regia]	ACT domain-containing protein ACR11 OS=Arabidopsis thaliana OX=3702 GN=ACR11 PE=1 SV=1
Jr05_05840	PF08263(Leucine rich repeat N-terminal domain):Leucine rich repeat N-terminal domain;PF00069(Protein kinase domain):Protein kinase domain	molecular_function:protein kinase activity "Catalysis of the phosphorylation of an amino acid residue in a protein, usually according to the reaction: a protein + ATP = a phosphoprotein + ADP." [MetaCyc:PROTEIN-KINASE-RXN](GO:0004672),molecular_function:ATP binding "Interacting selectively and non-covalently with ATP, adenosine 5'-triphosphate, a universally important coenzyme and enzyme regulato…	K04733 interleukin-1 receptor-associated kinase 4 [EC:2.7.11.1] | (RefSeq) probably inactive leucine-rich repeat receptor-like protein kinase At5g48380 (A)	probably inactive leucine-rich repeat receptor-like protein kinase At5g48380 [Juglans regia]	Probably inactive leucine-rich repeat receptor-like protein kinase At5g48380 OS=Arabidopsis thaliana OX=3702 GN=At5g48380 PE=1 SV=1
Jr05_06670	PF03106(WRKY DNA -binding domain):WRKY DNA -binding domain	molecular_function:DNA-binding transcription factor activity "A protein or a member of a complex that interacts selectively and non-covalently with a specific DNA sequence [sometimes referred to as a motif] within the regulatory region of a gene to modulate transcription. Regulatory regions include promoters [proximal and distal] and enhancers. Genes are transcriptional units, and include bacteri…	K13424 WRKY transcription factor 33 | (RefSeq) WRKY transcription factor WRKY24-like (A)	hypothetical protein F2P56_010887, partial [Juglans regia]	Transcription factor MYB73 OS=Arabidopsis thaliana OX=3702 GN=MYB73 PE=1 SV=1
Jr05_07530	NA	molecular_function:protein binding "Interacting selectively and non-covalently with any protein or protein complex [a complex of two or more proteins that may include other nonprotein molecules]." [GOC:go_curators](GO:0005515)	NA	uncharacterized protein LOC109007635 [Juglans regia]	NA
Jr05_07550	PF03151(Triose-phosphate Transporter family):Triose-phosphate Transporter family	NA	K15356 GDP-mannose transporter | (RefSeq) GDP-mannose transporter GONST2-like (A)	GDP-mannose transporter GONST2-like [Juglans regia]	Inositol-3-phosphate synthase OS=Sesamum indicum OX=4182 PE=2 SV=1
Jr05_07690	PF00343(Carbohydrate phosphorylase):Carbohydrate phosphorylase	molecular_function:phosphorylase activity "Catalysis of the reaction: 1,4-alpha-D-glucosyl[n] + phosphate = 1,4-alpha-D-glucosyl[n-1] + alpha-D-glucose 1-phosphate. The name should be qualified in each instance by adding the name of the natural substrate, e.g. maltodextrin phosphorylase, starch phosphorylase, glycogen phosphorylase." [EC:2.4.1.1](GO:0004645),biological_process:carbohydrate metabo…	K00688 glycogen phosphorylase [EC:2.4.1.1] | (RefSeq) alpha-glucan phosphorylase, H isozyme-like isoform X1 (A)	alpha-glucan phosphorylase, H isozyme-like [Juglans regia]	Alpha-glucan phosphorylase, H isozyme OS=Vicia faba OX=3906 PE=2 SV=1
Jr05_07690	PF00343(Carbohydrate phosphorylase):Carbohydrate phosphorylase	molecular_function:phosphorylase activity "Catalysis of the reaction: 1,4-alpha-D-glucosyl[n] + phosphate = 1,4-alpha-D-glucosyl[n-1] + alpha-D-glucose 1-phosphate. The name should be qualified in each instance by adding the name of the natural substrate, e.g. maltodextrin phosphorylase, starch phosphorylase, glycogen phosphorylase." [EC:2.4.1.1](GO:0004645),biological_process:carbohydrate metabo…	K00688 glycogen phosphorylase [EC:2.4.1.1] | (RefSeq) alpha-glucan phosphorylase, H isozyme-like isoform X1 (A)	alpha-glucan phosphorylase, H isozyme-like [Juglans regia]	Alpha-glucan phosphorylase, H isozyme OS=Vicia faba OX=3906 PE=2 SV=1
Jr05_07750	PF02747(Proliferating cell nuclear antigen, C-terminal domain):Proliferating cell nuclear antigen, C-terminal domain;PF00705(Proliferating cell nuclear antigen, N-terminal domain):Proliferating cell nuclear antigen, N-terminal domain	molecular_function:DNA binding "Any molecular function by which a gene product interacts selectively and non-covalently with DNA [deoxyribonucleic acid]." [GOC:dph, GOC:jl, GOC:tb, GOC:vw](GO:0003677),biological_process:regulation of DNA replication "Any process that modulates the frequency, rate or extent of DNA replication." [GOC:go_curators](GO:0006275),molecular_function:DNA polymerase proces…	K04802 proliferating cell nuclear antigen | (RefSeq) proliferating cell nuclear antigen-like (A)	proliferating cell nuclear antigen-like [Juglans regia]	Proliferating cell nuclear antigen OS=Nicotiana tabacum OX=4097 GN=PCNA PE=2 SV=1
Jr05_07930	PF00582(Universal stress protein family):Universal stress protein family	NA	NA	universal stress protein PHOS32-like [Juglans regia]	Proline-rich receptor-like protein kinase PERK5 OS=Arabidopsis thaliana OX=3702 GN=PERK5 PE=2 SV=1
Jr05_07930	NA	NA	NA	universal stress protein PHOS32-like [Juglans regia]	Universal stress protein PHOS32 OS=Arabidopsis thaliana OX=3702 GN=PHOS32 PE=1 SV=1
Jr05_11350	PF02365(No apical meristem (NAM) protein):No apical meristem (NAM) protein	molecular_function:DNA binding "Any molecular function by which a gene product interacts selectively and non-covalently with DNA [deoxyribonucleic acid]." [GOC:dph, GOC:jl, GOC:tb, GOC:vw](GO:0003677),biological_process:regulation of transcription, DNA-templated "Any process that modulates the frequency, rate or extent of cellular DNA-templated transcription." [GOC:go_curators, GOC:txnOH](GO:0006…	K00521 ferric-chelate reductase [EC:1.16.1.7] | (RefSeq) ferric reduction oxidase 7, chloroplastic-like (A)	NAC domain-containing protein 40-like [Juglans regia]	NAC domain-containing protein 40 OS=Arabidopsis thaliana OX=3702 GN=NTL8 PE=1 SV=1
Jr05_13960	PF08627(CRT-like, chloroquine-resistance transporter-like):CRT-like, chloroquine-resistance transporter-like	NA	NA	protein CLT3, chloroplastic [Juglans regia]	Protein CLT3, chloroplastic OS=Arabidopsis thaliana OX=3702 GN=CLT3 PE=2 SV=1
Jr05_14900	PF02341(RbcX protein):RbcX protein	NA	NA	chaperonin-like RbcX protein 2, chloroplastic [Juglans regia]	Chaperonin-like RbcX protein 2, chloroplastic OS=Arabidopsis thaliana OX=3702 GN=RBCX2 PE=1 SV=1
Jr05_15460	PF00305(Lipoxygenase):Lipoxygenase;PF01477(PLAT/LH2 domain):PLAT/LH2 domain	molecular_function:protein binding "Interacting selectively and non-covalently with any protein or protein complex [a complex of two or more proteins that may include other nonprotein molecules]." [GOC:go_curators](GO:0005515),molecular_function:oxidoreductase activity "Catalysis of an oxidation-reduction [redox] reaction, a reversible chemical reaction in which the oxidation state of an atom or …	K00454 lipoxygenase [EC:1.13.11.12] | (RefSeq) linoleate 13S-lipoxygenase 2-1, chloroplastic-like (A)	0	Linoleate 13S-lipoxygenase 2-1, chloroplastic OS=Solanum tuberosum OX=4113 GN=LOX2.1 PE=1 SV=1
Jr05_15460	PF00305(Lipoxygenase):Lipoxygenase	molecular_function:oxidoreductase activity, acting on single donors with incorporation of molecular oxygen, incorporation of two atoms of oxygen "Catalysis of an oxidation-reduction [redox] reaction in which hydrogen or electrons are transferred from one donor, and two oxygen atoms is incorporated into a donor." [GOC:mah](GO:0016702),molecular_function:metal ion binding "Interacting selectively a…	K00454 lipoxygenase [EC:1.13.11.12] | (RefSeq) linoleate 13S-lipoxygenase 2-1, chloroplastic-like (A)	linoleate 13S-lipoxygenase 2-1, chloroplastic-like [Juglans regia]	Linoleate 13S-lipoxygenase 2-1, chloroplastic OS=Solanum tuberosum OX=4113 GN=LOX2.1 PE=1 SV=1
Jr05_15840	PF04755(PAP_fibrillin):PAP_fibrillin	NA	NA	probable plastid-lipid-associated protein 12, chloroplastic [Juglans regia]	Peptidyl-prolyl cis-trans isomerase FKBP17-2, chloroplastic OS=Arabidopsis thaliana OX=3702 GN=FKBP17-2 PE=1 SV=1
Jr05_15960	PF03018(Dirigent-like protein):Dirigent-like protein	NA	K01870 isoleucyl-tRNA synthetase [EC:6.1.1.5] | (RefSeq) hypothetical protein (A)	dirigent protein 22-like [Juglans regia]	Dirigent protein 20 OS=Arabidopsis thaliana OX=3702 GN=DIR20 PE=2 SV=1
Jr06_00530	PF02362(B3 DNA binding domain):B3 DNA binding domain;PF00847(AP2 domain):AP2 domain	molecular_function:DNA binding "Any molecular function by which a gene product interacts selectively and non-covalently with DNA [deoxyribonucleic acid]." [GOC:dph, GOC:jl, GOC:tb, GOC:vw](GO:0003677),molecular_function:DNA-binding transcription factor activity "A protein or a member of a complex that interacts selectively and non-covalently with a specific DNA sequence [sometimes referred to as …	K09287 RAV-like factor | (RefSeq) AP2/ERF and B3 domain-containing transcription factor RAV1-like (A)	AP2/ERF and B3 domain-containing transcription factor RAV1-like [Juglans regia]	plastid-lipid-associated protein 12, chloroplastic OS=Arabidopsis thaliana OX=3702 GN=PAP12 PE=1 SV=1
Jr06_02620	NA	NA	K12619 5'-3' exoribonuclease 2 [EC:3.1.13.-] | (RefSeq) 5'-3' exoribonuclease 3-like (A)	uncharacterized protein LOC109002182 [Juglans regia]	NA
Jr06_03570	PF00069(Protein kinase domain):Protein kinase domain;PF19160(SPARK):-	molecular_function:protein kinase activity "Catalysis of the phosphorylation of an amino acid residue in a protein, usually according to the reaction: a protein + ATP = a phosphoprotein + ADP." [MetaCyc:PROTEIN-KINASE-RXN](GO:0004672),molecular_function:ATP binding "Interacting selectively and non-covalently with ATP, adenosine 5'-triphosphate, a universally important coenzyme and enzyme regulato…	K04733 interleukin-1 receptor-associated kinase 4 [EC:2.7.11.1] | (RefSeq) probable receptor-like protein kinase At1g11050 (A)	probable receptor-like protein kinase At1g11050 isoform X1 [Juglans regia]	receptor-like protein kinase At1g11050 OS=Arabidopsis thaliana OX=3702 GN=At1g11050 PE=2 SV=1
Jr06_03720	PF02365(No apical meristem (NAM) protein):No apical meristem (NAM) protein	molecular_function:DNA binding "Any molecular function by which a gene product interacts selectively and non-covalently with DNA [deoxyribonucleic acid]." [GOC:dph, GOC:jl, GOC:tb, GOC:vw](GO:0003677),biological_process:regulation of transcription, DNA-templated "Any process that modulates the frequency, rate or extent of cellular DNA-templated transcription." [GOC:go_curators, GOC:txnOH](GO:0006…	K00521 ferric-chelate reductase [EC:1.16.1.7] | (RefSeq) ferric reduction oxidase 7, chloroplastic-like (A)	NAC domain-containing protein 2-like [Juglans regia]	NAC domain-containing protein 2 OS=Arabidopsis thaliana OX=3702 GN=NAC002 PE=1 SV=2
Jr06_03870	PF13359(DDE superfamily endonuclease):DDE superfamily endonuclease	NA	K23222 nuclease HARBI1 [EC:3.1.-.-] | (RefSeq) putative nuclease HARBI1 (A)	protein ALP1-like [Juglans regia]	Protein ALP1-like OS=Arabidopsis thaliana OX=3702 GN=At3g55350 PE=2 SV=1
Jr06_03870	PF13359(DDE superfamily endonuclease):DDE superfamily endonuclease	NA	K23222 nuclease HARBI1 [EC:3.1.-.-] | (RefSeq) putative nuclease HARBI1 (A)	protein ALP1-like [Juglans regia]	Protein ALP1-like OS=Arabidopsis thaliana OX=3702 GN=At3g55350 PE=2 SV=1
Jr06_04220	PF00320(GATA zinc finger):GATA zinc finger	biological_process:regulation of transcription, DNA-templated "Any process that modulates the frequency, rate or extent of cellular DNA-templated transcription." [GOC:go_curators, GOC:txnOH](GO:0006355),molecular_function:zinc ion binding "Interacting selectively and non-covalently with zinc [Zn] ions." [GOC:ai](GO:0008270),molecular_function:sequence-specific DNA binding "Interacting selectively…	K21630 GATA-type zinc finger protein 1 | (RefSeq) GATA transcription factor 19-like (A)	putative GATA transcription factor 22 [Juglans regia]	Putative GATA transcription factor 22 OS=Arabidopsis thaliana OX=3702 GN=GATA22 PE=1 SV=1
Jr06_05720	PF00067(Cytochrome P450):Cytochrome P450	molecular_function:iron ion binding "Interacting selectively and non-covalently with iron [Fe] ions." [GOC:ai](GO:0005506),molecular_function:oxidoreductase activity, acting on paired donors, with incorporation or reduction of molecular oxygen "Catalysis of an oxidation-reduction [redox] reaction in which hydrogen or electrons are transferred from each of two donors, and molecular oxygen is reduc…	K00512 steroid 17alpha-monooxygenase / 17alpha-hydroxyprogesterone deacetylase [EC:1.14.14.19 1.14.14.32] | (RefSeq) isoflavone 3'-hydroxylase (A)	cytochrome P450 81Q32-like [Juglans regia]	Cytochrome P450 81Q32 OS=Catharanthus roseus OX=4058 GN=CYP81Q32 PE=2 SV=1
Jr06_06690	PF03763(Remorin, C-terminal region):Remorin, C-terminal region	NA	K22455 estrogen receptor-binding fragment-associated gene 9 protein | (RefSeq) uncharacterized protein At3g61260 (A)	uncharacterized protein LOC109022275 [Juglans regia]	Remorin 4.1 OS=Oryza sativa subsp. japonica OX=39947 GN=REM4.1 PE=1 SV=1
Jr06_07210	PF01734(Patatin-like phospholipase):Patatin-like phospholipase	biological_process:lipid metabolic process "The chemical reactions and pathways involving lipids, compounds soluble in an organic solvent but not, or sparingly, in an aqueous solvent. Includes fatty acids; neutral fats, other fatty-acid esters, and soaps; long-chain [fatty] alcohols and waxes; sphingoids and other long-chain bases; glycolipids, phospholipids and sphingolipids; and carotenes, poly…	K16815 calcium-independent phospholipase A2-gamma | (RefSeq) hypothetical protein (A)	patatin-like protein 2 [Juglans regia]	Patatin-like protein 2 OS=Arabidopsis thaliana OX=3702 GN=PLP2 PE=1 SV=1
Jr06_08930	PF04072(Leucine carboxyl methyltransferase):Leucine carboxyl methyltransferase	molecular_function:methyltransferase activity "Catalysis of the transfer of a methyl group to an acceptor molecule." [ISBN:0198506732](GO:0008168),biological_process:methylation "The process in which a methyl group is covalently attached to a molecule." [GOC:mah](GO:0032259)	K12589 exosome complex component RRP42 | (RefSeq) Exosome complex component RRP42 (A)	putative S-adenosyl-L-methionine-dependent methyltransferase Mvan_0910 [Juglans regia]	Putative S-adenosyl-L-methionine-dependent methyltransferase Mvan_0910 OS=Mycolicibacterium vanbaalenii (strain DSM 7251 / JCM 13017 / BCRC 16820 / KCTC 9966 / NRRL B-24157 / PYR-1) OX=350058 GN=Mvan_0910 PE=3 SV=1
Jr06_14740	PF07887(Calmodulin binding protein-like):Calmodulin binding protein-like	molecular_function:calmodulin binding "Interacting selectively and non-covalently with calmodulin, a calcium-binding protein with many roles, both in the calcium-bound and calcium-free states." [GOC:krc](GO:0005516)	K21989 calcium permeable stress-gated cation channel | (RefSeq) CSC1-like protein RXW8 (A)	protein SAR DEFICIENT 1-like [Juglans regia]	Protein SAR DEFICIENT 1 OS=Arabidopsis thaliana OX=3702 GN=SARD1 PE=1 SV=1
Jr06_14740	PF07887(Calmodulin binding protein-like):Calmodulin binding protein-like	molecular_function:calmodulin binding "Interacting selectively and non-covalently with calmodulin, a calcium-binding protein with many roles, both in the calcium-bound and calcium-free states." [GOC:krc](GO:0005516)	K21989 calcium permeable stress-gated cation channel | (RefSeq) CSC1-like protein RXW8 (A)	protein SAR DEFICIENT 1-like [Juglans regia]	Protein SAR DEFICIENT 1 OS=Arabidopsis thaliana OX=3702 GN=SARD1 PE=1 SV=1
Jr06_15330	PF00254(FKBP-type peptidyl-prolyl cis-trans isomerase):FKBP-type peptidyl-prolyl cis-trans isomerase	molecular_function:peptidyl-prolyl cis-trans isomerase activity "Catalysis of the reaction: peptidyl-proline [omega=180] = peptidyl-proline [omega=0]." [EC:5.2.1.8](GO:0003755)	K21362 galactolipid galactosyltransferase [EC:2.4.1.184] | (RefSeq) beta-glucosidase-like SFR2, chloroplastic (A)	peptidyl-prolyl cis-trans isomerase FKBP17-2, chloroplastic-like [Juglans regia]	Dehydration-responsive element-binding protein 2C OS=Arabidopsis thaliana OX=3702 GN=DREB2C PE=2 SV=2
Jr06_16270	PF00149(Calcineurin-like phosphoesterase):Calcineurin-like phosphoesterase	molecular_function:acid phosphatase activity "Catalysis of the reaction: an orthophosphoric monoester + H2O = an alcohol + phosphate, with an acid pH optimum." [EC:3.1.3.2](GO:0003993),molecular_function:hydrolase activity "Catalysis of the hydrolysis of various bonds, e.g. C-O, C-N, C-C, phosphoric anhydride bonds, etc. Hydrolase is the systematic name for any enzyme of EC class 3." [ISBN:019850…	K14379 tartrate-resistant acid phosphatase type 5 [EC:3.1.3.2] | (RefSeq) purple acid phosphatase 3-like (A)	purple acid phosphatase 3-like [Juglans regia]	Purple acid phosphatase 3 OS=Arabidopsis thaliana OX=3702 GN=PAP3 PE=2 SV=1
Jr07_01750	PF02458(Transferase family):Transferase family	molecular_function:transferase activity, transferring acyl groups other than amino-acyl groups "Catalysis of the transfer of an acyl group, other than amino-acyl, from one compound [donor] to another [acceptor]." [GOC:jl](GO:0016747)	K22889 trichothecene 3-O-acetyltransferase [EC:2.3.1.-] | (RefSeq) uncharacterized acetyltransferase At3g50280-like (A)	protein ENHANCED PSEUDOMONAS SUSCEPTIBILITY 1-like [Juglans regia]	Protein ENHANCED PSEUDOMONAS SUSCEPTIBILITY 1 OS=Arabidopsis thaliana OX=3702 GN=EPS1 PE=2 SV=1
Jr07_02130	PF02234(Cyclin-dependent kinase inhibitor):Cyclin-dependent kinase inhibitor	molecular_function:cyclin-dependent protein serine/threonine kinase inhibitor activity "Stops, prevents or reduces the activity of a cyclin-dependent protein serine/threonine kinase." [GOC:mah, GOC:pr](GO:0004861),cellular_component:nucleus "A membrane-bounded organelle of eukaryotic cells in which chromosomes are housed and replicated. In most cells, the nucleus contains all of the cell's chromo…	NA	cyclin-dependent kinase inhibitor 7-like [Juglans regia]	Putative germin-like protein 2-1 OS=Oryza sativa subsp. japonica OX=39947 GN=Os02g0491600 PE=3 SV=1
Jr07_03740	PF01925(Sulfite exporter TauE/SafE):Sulfite exporter TauE/SafE	cellular_component:integral component of membrane "The component of a membrane consisting of the gene products and protein complexes having at least some part of their peptide sequence embedded in the hydrophobic region of the membrane." [GOC:dos, GOC:go_curators](GO:0016021)	K11996 adenylyltransferase and sulfurtransferase [EC:2.7.7.80 2.8.1.11] | (RefSeq) adenylyltransferase and sulfurtransferase MOCS3-like (A)	sulfite exporter TauE/SafE family protein 3-like [Juglans regia]	Sulfite exporter TauE/SafE family protein 3 OS=Arabidopsis thaliana OX=3702 GN=At2g25737 PE=2 SV=1
Jr07_05030	PF00010(Helix-loop-helix DNA-binding domain):Helix-loop-helix DNA-binding domain	molecular_function:protein dimerization activity "The formation of a protein dimer, a macromolecular structure consists of two noncovalently associated identical or nonidentical subunits." [ISBN:0198506732](GO:0046983)	K18485 myogenic factor 6 | (RefSeq) transcription factor bHLH96 (A)	transcription factor bHLH94-like [Juglans regia]	NA
Jr07_06730	PF00069(Protein kinase domain):Protein kinase domain	molecular_function:protein kinase activity "Catalysis of the phosphorylation of an amino acid residue in a protein, usually according to the reaction: a protein + ATP = a phosphoprotein + ADP." [MetaCyc:PROTEIN-KINASE-RXN](GO:0004672),molecular_function:ATP binding "Interacting selectively and non-covalently with ATP, adenosine 5'-triphosphate, a universally important coenzyme and enzyme regulato…	K04733 interleukin-1 receptor-associated kinase 4 [EC:2.7.11.1] | (RefSeq) U-box domain-containing protein 33-like (A)	U-box domain-containing protein 33-like isoform X1 [Juglans regia]	Protein phosphatase 2C 57 OS=Arabidopsis thaliana OX=3702 GN=PPH1 PE=1 SV=2
Jr07_07500	PF13041(PPR repeat family):PPR repeat family ;PF12854(PPR repeat):PPR repeat	molecular_function:protein binding "Interacting selectively and non-covalently with any protein or protein complex [a complex of two or more proteins that may include other nonprotein molecules]." [GOC:go_curators](GO:0005515)	K14442 ATP-dependent RNA helicase DHX36 [EC:3.6.4.13] | (RefSeq) putative pentatricopeptide repeat-containing protein At5g59900 (A)	pentatricopeptide repeat-containing protein At3g61520, mitochondrial-like [Juglans regia]	Pentatricopeptide repeat-containing protein At5g28460 OS=Arabidopsis thaliana OX=3702 GN=At5g28460 PE=2 SV=1
Jr07_07690	PF00173(Cytochrome b5-like Heme/Steroid binding domain):Cytochrome b5-like Heme/Steroid binding domain;PF00487(Fatty acid desaturase):Fatty acid desaturase	biological_process:lipid metabolic process "The chemical reactions and pathways involving lipids, compounds soluble in an organic solvent but not, or sparingly, in an aqueous solvent. Includes fatty acids; neutral fats, other fatty-acid esters, and soaps; long-chain [fatty] alcohols and waxes; sphingoids and other long-chain bases; glycolipids, phospholipids and sphingolipids; and carotenes, poly…	K21734 sphingolipid 8-(E/Z)-desaturase [EC:1.14.19.29] | (RefSeq) delta(8)-fatty-acid desaturase 2-like (A)	delta(8)-fatty-acid desaturase 2-like [Juglans regia]	Delta(8)-fatty-acid desaturase 2 OS=Arabidopsis thaliana OX=3702 GN=SLD2 PE=1 SV=1
Jr07_08170	PF00153(Mitochondrial carrier protein):Mitochondrial carrier protein	molecular_function:ATP transmembrane transporter activity "Enables the transfer of ATP, adenosine triphosphate, from one side of a membrane to the other." [GOC:ai](GO:0005347),biological_process:transmembrane transport "The process in which a solute is transported across a lipid bilayer, from one side of a membrane to the other." [GOC:dph, GOC:jid](GO:0055085)	K15119 solute carrier family 25, member 39/40 | (RefSeq) mitochondrial carrier protein MTM1 isoform X1 (A)	hypothetical protein F2P56_014499, partial [Juglans regia]	Mitochondrial carrier protein MTM1 OS=Arabidopsis thaliana OX=3702 GN=MTM1 PE=2 SV=1
Jr07_08410	PF03106(WRKY DNA -binding domain):WRKY DNA -binding domain	molecular_function:DNA-binding transcription factor activity "A protein or a member of a complex that interacts selectively and non-covalently with a specific DNA sequence [sometimes referred to as a motif] within the regulatory region of a gene to modulate transcription. Regulatory regions include promoters [proximal and distal] and enhancers. Genes are transcriptional units, and include bacteri…	K16225 probable WRKY transcription factor 52 | (RefSeq) disease resistance protein RRS1-like (A)	probable WRKY transcription factor 53 isoform X1 [Juglans regia]	WRKY transcription factor 53 OS=Arabidopsis thaliana OX=3702 GN=WRKY53 PE=1 SV=1
Jr07_09030	PF00071(Ras family):Ras family	molecular_function:GTPase activity "Catalysis of the reaction: GTP + H2O = GDP + phosphate." [ISBN:0198547684](GO:0003924),molecular_function:GTP binding "Interacting selectively and non-covalently with GTP, guanosine triphosphate." [GOC:ai](GO:0005525)	K07904 Ras-related protein Rab-11A | (RefSeq) ras-related protein RABA3 (A)	ras-related protein RABA3 [Juglans regia]	Ras-related protein RABA3 OS=Arabidopsis thaliana OX=3702 GN=RABA3 PE=2 SV=1
Jr07_09300	PF01565(FAD binding domain):FAD binding domain ;PF04030(D-arabinono-1,4-lactone oxidase):D-arabinono-1,4-lactone oxidase	molecular_function:D-arabinono-1,4-lactone oxidase activity "Catalysis of the reaction: D-arabinono-1,4-lactone + O[2] = dehydro-D-arabinono-1,4-lactone + H[2]O[2] + H[+]." [EC:1.1.3.37, RHEA:23756](GO:0003885),cellular_component:membrane "A lipid bilayer along with all the proteins and protein complexes embedded in it an attached to it." [GOC:dos, GOC:mah, ISBN:0815316194](GO:0016020),molecular_…	K00103 L-gulonolactone oxidase [EC:1.1.3.8] | (RefSeq) L-gulonolactone oxidase 2-like (A)	L-gulonolactone oxidase 2-like [Juglans regia]	L-gulonolactone oxidase 6 OS=Arabidopsis thaliana OX=3702 GN=GULLO6 PE=3 SV=1
Jr07_09450	PF06203(CCT motif):CCT motif;PF00072(Response regulator receiver domain):Response regulator receiver domain	biological_process:phosphorelay signal transduction system "A conserved series of molecular signals found in prokaryotes and eukaryotes; involves autophosphorylation of a histidine kinase and the transfer of the phosphate group to an aspartate that then acts as a phospho-donor to response regulator proteins." [PMID:9191038](GO:0000160),molecular_function:protein binding "Interacting selectively a…	K12130 pseudo-response regulator 5 | (RefSeq) two-component response regulator-like APRR3 (A)	two-component response regulator-like APRR3 [Juglans regia]	Two-component response regulator-like PRR95 OS=Oryza sativa subsp. japonica OX=39947 GN=PRR95 PE=2 SV=1
Jr07_09680	PF14159(CAAD domains of cyanobacterial aminoacyl-tRNA synthetase):CAAD domains of cyanobacterial aminoacyl-tRNA synthetase	cellular_component:thylakoid "A membranous cellular structure that bears the photosynthetic pigments in plants, algae, and cyanobacteria. In cyanobacteria thylakoids are of various shapes and are attached to, or continuous with, the plasma membrane. In eukaryotes they are flattened, membrane-bounded disk-like structures located in the chloroplasts; in the chloroplasts of higher plants the thylako…	K01092 myo-inositol-1(or 4)-monophosphatase [EC:3.1.3.25] | (RefSeq) phosphatase IMPL1, chloroplastic-like isoform X1 (A)	protein CURVATURE THYLAKOID 1B, chloroplastic [Juglans regia]	NA
Jr07_14570	PF16363(GDP-mannose 4,6 dehydratase):GDP-mannose 4,6 dehydratase	NA	K08679 UDP-glucuronate 4-epimerase [EC:5.1.3.6] | (RefSeq) UDP-glucuronate 4-epimerase 6 (A)	UDP-glucuronate 4-epimerase 6 [Juglans regia]	UDP-glucuronate 4-epimerase 6 OS=Arabidopsis thaliana OX=3702 GN=GAE6 PE=1 SV=1
Jr07_16820	PF07993(Male sterility protein):Male sterility protein;PF03015(Male sterility protein):Male sterility protein	molecular_function:fatty-acyl-CoA reductase [alcohol-forming] activity "Catalysis of the reaction: a very long chain fatty acyl-CoA + NADPH + H+ = a very long chain primary alcohol + NADP+ + CoA." [PMID:16980563](GO:0080019)	K13356 alcohol-forming fatty acyl-CoA reductase [EC:1.2.1.84] | (RefSeq) fatty acyl-CoA reductase 2-like (A)	fatty acyl-CoA reductase 2, chloroplastic-like [Juglans regia]	Fatty acyl-CoA reductase 2, chloroplastic OS=Arabidopsis thaliana OX=3702 GN=FAR2 PE=1 SV=2
Jr07_18670	PF04548(AIG1 family):AIG1 family;PF11886(Translocase of chloroplast 159/132, membrane anchor domain):Translocase of chloroplast 159/132, membrane anchor domain	molecular_function:GTP binding "Interacting selectively and non-covalently with GTP, guanosine triphosphate." [GOC:ai](GO:0005525)	NA	hypothetical protein F2P56_015487 [Juglans regia]	Translocase of chloroplast 159, chloroplastic OS=Arabidopsis thaliana OX=3702 GN=TOC159 PE=1 SV=1
Jr07_20410	PF00483(Nucleotidyl transferase):Nucleotidyl transferase	biological_process:glycogen biosynthetic process "The chemical reactions and pathways resulting in the formation of glycogen, a polydisperse, highly branched glucan composed of chains of D-glucose residues." [ISBN:0198506732](GO:0005978),molecular_function:glucose-1-phosphate adenylyltransferase activity "Catalysis of the reaction: alpha-D-glucose 1-phosphate + ATP = ADP-glucose + diphosphate." […	K00975 glucose-1-phosphate adenylyltransferase [EC:2.7.7.27] | (RefSeq) glucose-1-phosphate adenylyltransferase large subunit 3, chloroplastic/amyloplastic (A)	glucose-1-phosphate adenylyltransferase large subunit 3, chloroplastic/amyloplastic [Juglans regia]	Glucose-1-phosphate adenylyltransferase large subunit 1, chloroplastic OS=Arabidopsis thaliana OX=3702 GN=ADG2 PE=1 SV=3
Jr07_21310	PF14368(Probable lipid transfer):Probable lipid transfer	biological_process:lipid transport "The directed movement of lipids into, out of or within a cell, or between cells, by means of some agent such as a transporter or pore. Lipids are compounds soluble in an organic solvent but not, or sparingly, in an aqueous solvent." [ISBN:0198506732](GO:0006869),molecular_function:lipid binding "Interacting selectively and non-covalently with a lipid." [GOC:ai]…	NA	non-specific lipid-transfer protein-like protein At2g13820 [Juglans regia]	Non-specific lipid transfer protein GPI-anchored 5 OS=Arabidopsis thaliana OX=3702 GN=LTPG5 PE=2 SV=1
Jr07_22520	NA	biological_process:response to high light intensity "Any process that results in a change in state or activity of a cell or an organism [in terms of movement, secretion, enzyme production, gene expression, etc.] as a result of a high light intensity stimulus." [GOC:go_curators](GO:0009644),biological_process:photosynthetic electron transport in photosystem I "A photosynthetic electron transport c…	NA	protein PROTON GRADIENT REGULATION 5, chloroplastic-like [Juglans regia]	Serine--glyoxylate aminotransferase OS=Arabidopsis thaliana OX=3702 GN=AGT1 PE=1 SV=2
Jr07_23590	PF14226(non-haem dioxygenase in morphine synthesis N-terminal):non-haem dioxygenase in morphine synthesis N-terminal;PF03171(2OG-Fe(II) oxygenase superfamily):2OG-Fe(II) oxygenase superfamily	molecular_function:oxidoreductase activity "Catalysis of an oxidation-reduction [redox] reaction, a reversible chemical reaction in which the oxidation state of an atom or atoms within a molecule is altered. One substrate acts as a hydrogen or electron donor and becomes oxidized, while the other acts as hydrogen or electron acceptor and becomes reduced." [GOC:go_curators](GO:0016491),biological_p…	K13229 2,4-dihydroxy-1,4-benzoxazin-3-one-glucoside dioxygenase [EC:1.14.11.59] | (RefSeq) DIBOA-glucoside dioxygenase BX6 (A)	1-aminocyclopropane-1-carboxylate oxidase homolog 1-like [Juglans regia]	1-aminocyclopropane-1-carboxylate oxidase homolog 1 OS=Arabidopsis thaliana OX=3702 GN=At1g06620 PE=2 SV=1
Jr07_24290	PF08541(3-Oxoacyl-[acyl-carrier-protein (ACP)] synthase III C terminal):3-Oxoacyl-[acyl-carrier-protein (ACP)] synthase III C terminal ;PF08392(FAE1/Type III polyketide synthase-like protein):FAE1/Type III polyketide synthase-like protein	biological_process:fatty acid biosynthetic process "The chemical reactions and pathways resulting in the formation of a fatty acid, any of the aliphatic monocarboxylic acids that can be liberated by hydrolysis from naturally occurring fats and oils. Fatty acids are predominantly straight-chain acids of 4 to 24 carbon atoms, which may be saturated or unsaturated; branched fatty acids and hydroxy f…	K15397 3-ketoacyl-CoA synthase [EC:2.3.1.199] | (RefSeq) 3-ketoacyl-CoA synthase 11-like (A)	8.2e-279	3-ketoacyl-CoA synthase 11 OS=Arabidopsis thaliana OX=3702 GN=KCS11 PE=1 SV=1
Jr07_24500	PF00248(Aldo/keto reductase family):Aldo/keto reductase family	NA	K05275 pyridoxine 4-dehydrogenase [EC:1.1.1.65] | (RefSeq) pyridoxal reductase-like (A)	perakine reductase-like [Juglans regia]	Perakine reductase OS=Rauvolfia serpentina OX=4060 GN=PR PE=1 SV=1
Jr07_25690	PF00560(Leucine Rich Repeat):Leucine Rich Repeat;PF13855(Leucine rich repeat):Leucine rich repeat;PF08263(Leucine rich repeat N-terminal domain):Leucine rich repeat N-terminal domain;PF07714(Protein tyrosine and serine/threonine kinase):Protein tyrosine kinase	molecular_function:protein kinase activity "Catalysis of the phosphorylation of an amino acid residue in a protein, usually according to the reaction: a protein + ATP = a phosphoprotein + ADP." [MetaCyc:PROTEIN-KINASE-RXN](GO:0004672),molecular_function:protein binding "Interacting selectively and non-covalently with any protein or protein complex [a complex of two or more proteins that may inclu…	K17422 large subunit ribosomal protein L41 | (RefSeq) LRR receptor-like kinase family protein (A)	receptor-like protein kinase 2 [Juglans regia]	LRR receptor-like serine/threonine-protein kinase RGI1 OS=Arabidopsis thaliana OX=3702 GN=RGI1 PE=1 SV=1
Jr07_26630	PF04570(zinc-finger of the FCS-type, C2-C2):zinc-finger of the FCS-type, C2-C2	NA	NA	FCS-Like Zinc finger 17-like [Juglans regia]	FCS-Like Zinc finger 18 OS=Arabidopsis thaliana OX=3702 GN=FLZ18 PE=1 SV=1
Jr07_27520	PF08880(QLQ):QLQ;PF08879(WRC):WRC	molecular_function:ATP binding "Interacting selectively and non-covalently with ATP, adenosine 5'-triphosphate, a universally important coenzyme and enzyme regulator." [ISBN:0198506732](GO:0005524),cellular_component:nucleus "A membrane-bounded organelle of eukaryotic cells in which chromosomes are housed and replicated. In most cells, the nucleus contains all of the cell's chromosomes except the…	K22382 WD repeat-containing protein 26 | (RefSeq) WD repeat-containing protein 26 homolog (A)	growth-regulating factor 5-like isoform X1 [Juglans regia]	Growth-regulating factor 5 OS=Arabidopsis thaliana OX=3702 GN=GRF5 PE=1 SV=1
Jr07_27560	PF00847(AP2 domain):AP2 domain	molecular_function:DNA binding "Any molecular function by which a gene product interacts selectively and non-covalently with DNA [deoxyribonucleic acid]." [GOC:dph, GOC:jl, GOC:tb, GOC:vw](GO:0003677),molecular_function:DNA-binding transcription factor activity "A protein or a member of a complex that interacts selectively and non-covalently with a specific DNA sequence [sometimes referred to as …	K09285 AP2-like factor, ANT lineage | (RefSeq) AP2-like ethylene-responsive transcription factor AIL1 (A)	0	AP2-like ethylene-responsive transcription factor AIL1 OS=Arabidopsis thaliana OX=3702 GN=AIL1 PE=2 SV=1
Jr07_28940	PF03767(HAD superfamily, subfamily IIIB (Acid phosphatase)):HAD superfamily, subfamily IIIB (Acid phosphatase)	molecular_function:acid phosphatase activity "Catalysis of the reaction: an orthophosphoric monoester + H2O = an alcohol + phosphate, with an acid pH optimum." [EC:3.1.3.2](GO:0003993)	K20728 vegetative storage protein 2 | (RefSeq) vegetative storage protein 2-like (A)	2.8e-139	Stem 28 kDa glycoprotein OS=Glycine max OX=3847 GN=VSPA PE=2 SV=1
Jr07_29010	PF02309(AUX/IAA family):AUX/IAA family	molecular_function:protein binding "Interacting selectively and non-covalently with any protein or protein complex [a complex of two or more proteins that may include other nonprotein molecules]." [GOC:go_curators](GO:0005515),cellular_component:nucleus "A membrane-bounded organelle of eukaryotic cells in which chromosomes are housed and replicated. In most cells, the nucleus contains all of the …	K14484 auxin-responsive protein IAA | (RefSeq) auxin-responsive protein IAA6-like (A)	auxin-responsive protein IAA6-like [Juglans regia]	Auxin-responsive protein IAA26 OS=Arabidopsis thaliana OX=3702 GN=IAA26 PE=1 SV=2
Jr07_29220	PF07911(Protein of unknown function (DUF1677)):Protein of unknown function (DUF1677)	NA	NA	uncharacterized protein LOC109004900 [Juglans regia]	NA
Jr07_29270	NA	NA	NA	uncharacterized protein LOC109004886 [Juglans regia]	Protein PROTON GRADIENT REGULATION 5, chloroplastic OS=Arabidopsis thaliana OX=3702 GN=PGR5 PE=1 SV=1
Jr07_29850	PF03244(Photosystem I reaction centre subunit VI):Photosystem I reaction centre subunit VI	cellular_component:photosystem I "A photosystem that contains an iron-sulfur reaction center associated with accessory pigments and electron carriers. In cyanobacteria and chloroplasts, photosystem I functions as a light-dependent plastocyanin-ferredoxin oxidoreductase, transferring electrons from plastocyanin to ferredoxin; in photosynthetic bacteria that have only a single type I photosystem, s…	K02695 photosystem I subunit VI | (RefSeq) photosystem I reaction center subunit VI-2, chloroplastic-like (A)	photosystem I reaction center subunit VI-2, chloroplastic [Juglans regia]	Photosystem I reaction center subunit VI-2, chloroplastic OS=Arabidopsis thaliana OX=3702 GN=PSAH2 PE=2 SV=1
Jr07_31260	PF02298(Plastocyanin-like domain):Plastocyanin-like domain	molecular_function:electron transfer activity "Any molecular entity that serves as an electron acceptor and electron donor in an electron transport chain. An electron transport chain is a process in which a series of electron carriers operate together to transfer electrons from donors to any of several different terminal electron acceptors to generate a transmembrane electrochemical gradient." [I…	K03006 DNA-directed RNA polymerase II subunit RPB1 [EC:2.7.7.6] | (RefSeq) early nodulin-like protein 2 isoform X1 (A)	hypothetical protein FH972_001966 [Carpinus fangiana]	Cucumber peeling cupredoxin OS=Cucumis sativus OX=3659 PE=1 SV=3
Jr07_31400	NA	NA	NA	uncharacterized protein LOC108998309 [Juglans regia]	Protein POST-ILLUMINATION CHLOROPHYLL FLUORESCENCE INCREASE, chloroplastic OS=Arabidopsis thaliana OX=3702 GN=PIFI PE=2 SV=1
Jr07_33770	PF00125(Core histone H2A/H2B/H3/H4):Core histone H2A/H2B/H3/H4	cellular_component:nucleosome "A complex comprised of DNA wound around a multisubunit core and associated proteins, which forms the primary packing unit of DNA into higher order structures." [GOC:elh](GO:0000786),molecular_function:DNA binding "Any molecular function by which a gene product interacts selectively and non-covalently with DNA [deoxyribonucleic acid]." [GOC:dph, GOC:jl, GOC:tb, GOC:v…	K11252 histone H2B | (RefSeq) histone H2B.3-like (A)	histone H2B.3-like [Juglans regia]	Histone H2B OS=Nicotiana tabacum OX=4097 GN=HIS2B PE=2 SV=3
Jr07_34900	PF00230(Major intrinsic protein):Major intrinsic protein	molecular_function:channel activity "Enables the energy-independent facilitated diffusion, mediated by passage of a solute through a transmembrane aqueous pore or channel. Stereospecificity is not exhibited but this transport may be specific for a particular molecular species or class of molecules." [GOC:mtg_transport, ISBN:0815340729, TC:1.-.-.-.-](GO:0015267),cellular_component:membrane "A lipi…	K09872 aquaporin PIP | (RefSeq) probable aquaporin PIP2-2 (A)	hypothetical protein F2P56_016987, partial [Juglans regia]	aquaporin PIP2-2 OS=Oryza sativa subsp. japonica OX=39947 GN=PIP2-2 PE=2 SV=1
Jr07_35140	PF02891(MIZ/SP-RING zinc finger):MIZ/SP-RING zinc finger;PF02037(SAP domain):SAP domain	molecular_function:zinc ion binding "Interacting selectively and non-covalently with zinc [Zn] ions." [GOC:ai](GO:0008270)	K04706 E3 SUMO-protein ligase PIAS1 [EC:2.3.2.-] | (RefSeq) E3 SUMO-protein ligase SIZ1 (A)	E3 SUMO-protein ligase SIZ1-like [Juglans regia]	E3 SUMO-protein ligase SIZ1 OS=Arabidopsis thaliana OX=3702 GN=SIZ1 PE=1 SV=2
Jr07_36020	PF00230(Major intrinsic protein):Major intrinsic protein	molecular_function:channel activity "Enables the energy-independent facilitated diffusion, mediated by passage of a solute through a transmembrane aqueous pore or channel. Stereospecificity is not exhibited but this transport may be specific for a particular molecular species or class of molecules." [GOC:mtg_transport, ISBN:0815340729, TC:1.-.-.-.-](GO:0015267),cellular_component:membrane "A lipi…	K09873 aquaporin TIP | (RefSeq) aquaporin TIP1-3 (A)	aquaporin TIP1-3 [Juglans regia]	Ferredoxin--nitrite reductase, chloroplastic OS=Betula pendula OX=3505 GN=NIR1 PE=2 SV=1
Jr07_37350	NA	NA	K23452 UDP-glucosyltransferase 85A [EC:2.4.1.-] | (RefSeq) 7-deoxyloganetic acid glucosyltransferase-like (A)	7-deoxyloganetic acid glucosyl transferase-like [Juglans regia]	7-deoxyloganetic acid glucosyl transferase OS=Catharanthus roseus OX=4058 GN=7DLGT PE=1 SV=1
Jr07_37430	PF02747(Proliferating cell nuclear antigen, C-terminal domain):Proliferating cell nuclear antigen, C-terminal domain;PF00705(Proliferating cell nuclear antigen, N-terminal domain):Proliferating cell nuclear antigen, N-terminal domain	molecular_function:DNA binding "Any molecular function by which a gene product interacts selectively and non-covalently with DNA [deoxyribonucleic acid]." [GOC:dph, GOC:jl, GOC:tb, GOC:vw](GO:0003677),biological_process:regulation of DNA replication "Any process that modulates the frequency, rate or extent of DNA replication." [GOC:go_curators](GO:0006275),molecular_function:DNA polymerase proces…	K04802 proliferating cell nuclear antigen | (RefSeq) proliferating cell nuclear antigen-like (A)	proliferating cell nuclear antigen-like [Juglans regia]	Proliferating cell nuclear antigen OS=Pisum sativum OX=3888 GN=PCNA PE=2 SV=1
Jr07_37790	PF00504(Chlorophyll A-B binding protein):Chlorophyll A-B binding protein	biological_process:photosynthesis, light harvesting "Absorption and transfer of the energy absorbed from light photons between photosystem reaction centers." [GOC:sm](GO:0009765),cellular_component:membrane "A lipid bilayer along with all the proteins and protein complexes embedded in it an attached to it." [GOC:dos, GOC:mah, ISBN:0815316194](GO:0016020)	K08915 light-harvesting complex II chlorophyll a/b binding protein 4 | (RefSeq) chlorophyll a-b binding protein CP29.3, chloroplastic (A)	1.2e-173	Chlorophyll a-b binding protein CP29.3, chloroplastic OS=Arabidopsis thaliana OX=3702 GN=LHCB4.3 PE=2 SV=1
Jr07_38820	PF05349(GATA-type transcription activator, N-terminal):GATA-type transcription activator, N-terminal	molecular_function:DNA binding "Any molecular function by which a gene product interacts selectively and non-covalently with DNA [deoxyribonucleic acid]." [GOC:dph, GOC:jl, GOC:tb, GOC:vw](GO:0003677),cellular_component:nucleus "A membrane-bounded organelle of eukaryotic cells in which chromosomes are housed and replicated. In most cells, the nucleus contains all of the cell's chromosomes except …	NA	uncharacterized protein LOC108991867 [Juglans regia]	NA
Jr08_00750	PF00255(Glutathione peroxidase):Glutathione peroxidase	molecular_function:glutathione peroxidase activity "Catalysis of the reaction: 2 glutathione + hydrogen peroxide = oxidized glutathione + 2 H2O." [EC:1.11.1.9](GO:0004602),biological_process:response to oxidative stress "Any process that results in a change in state or activity of a cell or an organism [in terms of movement, secretion, enzyme production, gene expression, etc.] as a result of oxid…	K00432 glutathione peroxidase [EC:1.11.1.9] | (RefSeq) phospholipid hydroperoxide glutathione peroxidase 1, chloroplastic-like (A)	phospholipid hydroperoxide glutathione peroxidase 1, chloroplastic-like [Juglans regia]	Phospholipid hydroperoxide glutathione peroxidase 1, chloroplastic OS=Arabidopsis thaliana OX=3702 GN=GPX1 PE=2 SV=2
Jr08_00870	PF03106(WRKY DNA -binding domain):WRKY DNA -binding domain	molecular_function:DNA-binding transcription factor activity "A protein or a member of a complex that interacts selectively and non-covalently with a specific DNA sequence [sometimes referred to as a motif] within the regulatory region of a gene to modulate transcription. Regulatory regions include promoters [proximal and distal] and enhancers. Genes are transcriptional units, and include bacteri…	K18834 WRKY transcription factor 1 | (RefSeq) WRKY transcription factor 1 isoform X1 (A)	WRKY transcription factor 18-like isoform X1 [Juglans regia]	WRKY transcription factor 18 OS=Arabidopsis thaliana OX=3702 GN=WRKY18 PE=1 SV=2
Jr08_01490	PF07859(alpha/beta hydrolase fold):alpha/beta hydrolase fold	molecular_function:hydrolase activity "Catalysis of the hydrolysis of various bonds, e.g. C-O, C-N, C-C, phosphoric anhydride bonds, etc. Hydrolase is the systematic name for any enzyme of EC class 3." [ISBN:0198506732](GO:0016787)	K20506 tuliposide A-converting enzyme [EC:4.2.99.22] | (RefSeq) tuliposide A-converting enzyme 2, chloroplastic-like (A)	probable carboxylesterase 17 [Juglans regia]	carboxylesterase 17 OS=Arabidopsis thaliana OX=3702 GN=CXE17 PE=1 SV=1
Jr08_02000	PF02984(Cyclin, C-terminal domain):Cyclin, C-terminal domain;PF00134(Cyclin, N-terminal domain):Cyclin, N-terminal domain	NA	K06627 cyclin-A | (RefSeq) cyclin-A2-2-like isoform X1 (A)	cyclin-A2-2-like isoform X1 [Juglans regia]	Cytochrome b6-f complex subunit 7 (Fragment) OS=Spinacia oleracea OX=3562 GN=petM PE=1 SV=1
Jr08_03560	PF00847(AP2 domain):AP2 domain	molecular_function:DNA binding "Any molecular function by which a gene product interacts selectively and non-covalently with DNA [deoxyribonucleic acid]." [GOC:dph, GOC:jl, GOC:tb, GOC:vw](GO:0003677),molecular_function:DNA-binding transcription factor activity "A protein or a member of a complex that interacts selectively and non-covalently with a specific DNA sequence [sometimes referred to as …	K09286 EREBP-like factor | (RefSeq) dehydration-responsive element-binding protein 3-like (A)	dehydration-responsive element-binding protein 3-like [Juglans regia]	Dehydration-responsive element-binding protein 3 OS=Arabidopsis thaliana OX=3702 GN=DREB3 PE=2 SV=1
Jr08_04960	PF00004(ATPase family associated with various cellular activities (AAA)):ATPase family associated with various cellular activities (AAA);PF14363(Domain associated at C-terminal with AAA):Domain associated at C-terminal with AAA	molecular_function:ATP binding "Interacting selectively and non-covalently with ATP, adenosine 5'-triphosphate, a universally important coenzyme and enzyme regulator." [ISBN:0198506732](GO:0005524),molecular_function:ATPase activity "Catalysis of the reaction: ATP + H2O = ADP + phosphate + 2 H+. May or may not be coupled to another reaction." [EC:3.6.1.3, GOC:jl](GO:0016887)	K08900 mitochondrial chaperone BCS1 | (RefSeq) AAA-ATPase At4g25835-like (A)	AAA-ATPase At5g57480-like [Juglans regia]	AAA-ATPase At5g57480 OS=Arabidopsis thaliana OX=3702 GN=At5g57480 PE=3 SV=1
Jr08_05200	NA	biological_process:regulation of amino acid export "Any process that modulates the frequency, rate or extent of amino acid export. Amino acid export is the directed movement of amino acids out of a cell or organelle." [PMID:20018597](GO:0080143)	K13128 zinc finger CCHC domain-containing protein 8 | (RefSeq) hypothetical protein (A)	protein GLUTAMINE DUMPER 2-like [Juglans regia]	Protein GLUTAMINE DUMPER 3 OS=Arabidopsis thaliana OX=3702 GN=GDU3 PE=1 SV=1
Jr08_05670	PF00847(AP2 domain):AP2 domain	molecular_function:DNA binding "Any molecular function by which a gene product interacts selectively and non-covalently with DNA [deoxyribonucleic acid]." [GOC:dph, GOC:jl, GOC:tb, GOC:vw](GO:0003677),molecular_function:DNA-binding transcription factor activity "A protein or a member of a complex that interacts selectively and non-covalently with a specific DNA sequence [sometimes referred to as …	K09286 EREBP-like factor | (RefSeq) ethylene-responsive transcription factor ERF105-like (A)	ethylene-responsive transcription factor 5 [Juglans regia]	Ethylene-responsive transcription factor 5 OS=Nicotiana tabacum OX=4097 GN=ERF5 PE=2 SV=1
Jr08_09250	PF00257(Dehydrin):Dehydrin	biological_process:response to water "Any process that results in a change in state or activity of a cell or an organism [in terms of movement, secretion, enzyme production, gene expression, etc.] as a result of a stimulus reflecting the presence, absence, or concentration of water." [GOC:jl](GO:0009415)	NA	phosphoprotein ECPP44-like [Juglans regia]	Dehydrin COR47 OS=Arabidopsis thaliana OX=3702 GN=COR47 PE=1 SV=2
Jr08_09740	PF05742(Transport and Golgi organisation 2):Transport and Golgi organisation 2	NA	NA	transport and Golgi organization 2 homolog [Juglans regia]	Transport and Golgi organization 2 homolog OS=Mus musculus OX=10090 GN=Tango2 PE=1 SV=1
Jr08_09920	PF00044(Glyceraldehyde 3-phosphate dehydrogenase, NAD binding domain):Glyceraldehyde 3-phosphate dehydrogenase, NAD binding domain;PF02800(Glyceraldehyde 3-phosphate dehydrogenase, C-terminal domain):Glyceraldehyde 3-phosphate dehydrogenase, C-terminal domain;PF02672(CP12 domain):CP12 domain	biological_process:glucose metabolic process "The chemical reactions and pathways involving glucose, the aldohexose gluco-hexose. D-glucose is dextrorotatory and is sometimes known as dextrose; it is an important source of energy for living organisms and is found free as well as combined in homo- and hetero-oligosaccharides and polysaccharides." [ISBN:0198506732](GO:0006006),molecular_function:ox…	K05298 glyceraldehyde-3-phosphate dehydrogenase (NADP+) (phosphorylating) [EC:1.2.1.13] | (RefSeq) glyceraldehyde-3-phosphate dehydrogenase B, chloroplastic (A)	glyceraldehyde-3-phosphate dehydrogenase B, chloroplastic [Juglans regia]	Glyceraldehyde-3-phosphate dehydrogenase B, chloroplastic OS=Pisum sativum OX=3888 GN=GAPB PE=1 SV=2
Jr08_09920	PF00044(Glyceraldehyde 3-phosphate dehydrogenase, NAD binding domain):Glyceraldehyde 3-phosphate dehydrogenase, NAD binding domain;PF02800(Glyceraldehyde 3-phosphate dehydrogenase, C-terminal domain):Glyceraldehyde 3-phosphate dehydrogenase, C-terminal domain	molecular_function:oxidoreductase activity, acting on the aldehyde or oxo group of donors, NAD or NADP as acceptor "Catalysis of an oxidation-reduction [redox] reaction in which an aldehyde or ketone [oxo] group acts as a hydrogen or electron donor and reduces NAD or NADP." [GOC:jl](GO:0016620),biological_process:oxidation-reduction process "A metabolic process that results in the removal or addi…	K05298 glyceraldehyde-3-phosphate dehydrogenase (NADP+) (phosphorylating) [EC:1.2.1.13] | (RefSeq) glyceraldehyde-3-phosphate dehydrogenase B, chloroplastic-like (A)	Glyceraldehyde-3-phosphate dehydrogenase GAPB, chloroplastic [Morella rubra]	Glyceraldehyde-3-phosphate dehydrogenase GAPB, chloroplastic OS=Arabidopsis thaliana OX=3702 GN=GAPB PE=1 SV=2
Jr08_10020	PF02365(No apical meristem (NAM) protein):No apical meristem (NAM) protein	molecular_function:DNA binding "Any molecular function by which a gene product interacts selectively and non-covalently with DNA [deoxyribonucleic acid]." [GOC:dph, GOC:jl, GOC:tb, GOC:vw](GO:0003677),biological_process:regulation of transcription, DNA-templated "Any process that modulates the frequency, rate or extent of cellular DNA-templated transcription." [GOC:go_curators, GOC:txnOH](GO:0006…	K00521 ferric-chelate reductase [EC:1.16.1.7] | (RefSeq) ferric reduction oxidase 7, chloroplastic-like (A)	protein CUP-SHAPED COTYLEDON 3-like [Juglans regia]	Protein CUP-SHAPED COTYLEDON 3 OS=Arabidopsis thaliana OX=3702 GN=NAC031 PE=1 SV=1
Jr08_11630	PF00249(Myb-like DNA-binding domain):Myb-like DNA-binding domain;PF05916(GINS complex protein):GINS complex protein	NA	K09422 transcription factor MYB, plant | (RefSeq) myb-related protein Zm1-like (A)	transcription factor MYB111-like [Juglans regia]	Transcription factor MYB111 OS=Arabidopsis thaliana OX=3702 GN=MYB111 PE=1 SV=1
Jr08_14680	PF10184(Uncharacterized conserved protein (DUF2358)):Uncharacterized conserved protein (DUF2358)	NA	NA	uncharacterized protein LOC108987221 [Juglans regia]	NA
Jr08_17040	PF03169(OPT oligopeptide transporter protein):OPT oligopeptide transporter protein	biological_process:transmembrane transport "The process in which a solute is transported across a lipid bilayer, from one side of a membrane to the other." [GOC:dph, GOC:jid](GO:0055085)	K00025 malate dehydrogenase [EC:1.1.1.37] | (RefSeq) malate dehydrogenase, cytoplasmic-like (A)	oligopeptide transporter 7-like [Juglans regia]	Oligopeptide transporter 7 OS=Arabidopsis thaliana OX=3702 GN=OPT7 PE=2 SV=1
Jr08_19260	PF02866(lactate/malate dehydrogenase, alpha/beta C-terminal domain):lactate/malate dehydrogenase, alpha/beta C-terminal domain;PF00056(lactate/malate dehydrogenase, NAD binding domain):lactate/malate dehydrogenase, NAD binding domain	molecular_function:catalytic activity "Catalysis of a biochemical reaction at physiological temperatures. In biologically catalyzed reactions, the reactants are known as substrates, and the catalysts are naturally occurring macromolecular substances known as enzymes. Enzymes possess specific binding sites for substrates, and are usually composed wholly or largely of protein, but RNA that has cata…	K00026 malate dehydrogenase [EC:1.1.1.37] | (RefSeq) malate dehydrogenase, glyoxysomal-like (A)	malate dehydrogenase, glyoxysomal-like [Juglans regia]	Malate dehydrogenase, glyoxysomal OS=Citrullus lanatus OX=3654 PE=1 SV=1
Jr08_22550	PF01490(Transmembrane amino acid transporter protein):Transmembrane amino acid transporter protein	NA	K14209 solute carrier family 36 (proton-coupled amino acid transporter) | (RefSeq) lysine histidine transporter-like 8 (A)	lysine histidine transporter-like 8 [Juglans regia]	NA
Jr09_04100	PF05691(Raffinose synthase or seed imbibition protein Sip1):Raffinose synthase or seed imbibition protein Sip1	NA	K06617 raffinose synthase [EC:2.4.1.82] | (RefSeq) probable galactinol--sucrose galactosyltransferase 2 (A)	2.5e-205	galactinol--sucrose galactosyltransferase 2 OS=Arabidopsis thaliana OX=3702 GN=RFS2 PE=2 SV=2
Jr09_04100	PF05691(Raffinose synthase or seed imbibition protein Sip1):Raffinose synthase or seed imbibition protein Sip1	molecular_function:catalytic activity "Catalysis of a biochemical reaction at physiological temperatures. In biologically catalyzed reactions, the reactants are known as substrates, and the catalysts are naturally occurring macromolecular substances known as enzymes. Enzymes possess specific binding sites for substrates, and are usually composed wholly or largely of protein, but RNA that has cata…	K06617 raffinose synthase [EC:2.4.1.82] | (RefSeq) probable galactinol--sucrose galactosyltransferase 2 (A)	probable galactinol--sucrose galactosyltransferase 2 [Juglans regia]	galactinol--sucrose galactosyltransferase 2 OS=Arabidopsis thaliana OX=3702 GN=RFS2 PE=2 SV=2
Jr09_04980	PF00213(ATP synthase delta (OSCP) subunit):ATP synthase delta (OSCP) subunit	biological_process:ATP synthesis coupled proton transport "The transport of protons across a membrane to generate an electrochemical gradient [proton-motive force] that powers ATP synthesis." [ISBN:0716731363](GO:0015986),cellular_component:membrane "A lipid bilayer along with all the proteins and protein complexes embedded in it an attached to it." [GOC:dos, GOC:mah, ISBN:0815316194](GO:0016020)…	K02113 F-type H+-transporting ATPase subunit delta | (RefSeq) ATP synthase subunit delta, chloroplastic-like (A)	ATP synthase subunit delta, chloroplastic-like [Juglans regia]	NA
Jr09_05400	PF00168(C2 domain):C2 domain	molecular_function:lipid binding "Interacting selectively and non-covalently with a lipid." [GOC:ai](GO:0008289)	K01652 acetolactate synthase I/II/III large subunit [EC:2.2.1.6] | (RefSeq) uncharacterized protein LOC101253806 (A)	C2 domain-containing protein At1g53590-like isoform X2 [Juglans regia]	C2 domain-containing protein At1g53590 OS=Arabidopsis thaliana OX=3702 GN=NTMC2T6.1 PE=1 SV=2
Jr09_07100	PF16913(Purine nucleobase transmembrane transport):Purine nucleobase transmembrane transport	molecular_function:purine nucleoside transmembrane transporter activity "Enables the transfer of a purine nucleoside, a purine base covalently bonded to a ribose or deoxyribose sugar, from one side of a membrane to the other." [GOC:ai](GO:0015211),cellular_component:integral component of membrane "The component of a membrane consisting of the gene products and protein complexes having at least so…	K07893 Ras-related protein Rab-6A | (RefSeq) probable purine permease 11 (A)	probable purine permease 11 [Juglans regia]	Purine permease 21 OS=Arabidopsis thaliana OX=3702 GN=PUP21 PE=2 SV=2
Jr09_11200	PF13193(AMP-binding enzyme C-terminal domain):AMP-binding enzyme C-terminal domain;PF00501(AMP-binding enzyme):AMP-binding enzyme	NA	K22133 oxalate---CoA ligase [EC:6.2.1.8] | (RefSeq) oxalate--CoA ligase-like (A)	oxalate--CoA ligase-like [Juglans regia]	CoA ligase CCL9 OS=Humulus lupulus OX=3486 GN=CCL9 PE=2 SV=1
Jr09_11900	NA	cellular_component:chloroplast thylakoid membrane "The pigmented membrane of a chloroplast thylakoid. An example of this component is found in Arabidopsis thaliana." [GOC:lr, GOC:mtg_sensu](GO:0009535),biological_process:photosynthetic electron transport in photosystem I "A photosynthetic electron transport chain in which electrons move from the primary electron acceptor [Quinone, X] through a ch…	K23344 DDRGK domain-containing protein 1 | (RefSeq) PGR5-like protein 1B (A)	PGR5-like protein 1A, chloroplastic [Juglans regia]	PGR5-like protein 1A, chloroplastic OS=Arabidopsis thaliana OX=3702 GN=PGRL1A PE=1 SV=1
Jr09_12650	PF05904(Plant protein of unknown function (DUF863)):Plant protein of unknown function (DUF863)	NA	K08176 MFS transporter, PHS family, inorganic phosphate transporter | (RefSeq) probable inorganic phosphate transporter 1-4 (A)	uncharacterized protein LOC109008744 [Juglans regia]	NA
Jr09_12840	PF00011(Hsp20/alpha crystallin family):Hsp20/alpha crystallin family	NA	K13993 HSP20 family protein | (RefSeq) small heat shock protein, chloroplastic-like (A)	small heat shock protein, chloroplastic-like [Juglans regia]	Small heat shock protein, chloroplastic OS=Oxybasis rubra OX=3560 GN=HSP23 PE=2 SV=1
Jr09_12910	PF13832(PHD-zinc-finger like domain):PHD-zinc-finger like domain;PF00628(PHD-finger):PHD-finger	NA	K11380 NuA3 HAT complex component NTO1 | (RefSeq) protein Jade-1-like (A)	protein Jade-1-like [Juglans regia]	Peregrin OS=Mus musculus OX=10090 GN=Brpf1 PE=1 SV=1
Jr09_13090	PF11721(Malectin domain):Di-glucose binding within endoplasmic reticulum;PF07714(Protein tyrosine and serine/threonine kinase):Protein tyrosine kinase	molecular_function:protein kinase activity "Catalysis of the phosphorylation of an amino acid residue in a protein, usually according to the reaction: a protein + ATP = a phosphoprotein + ADP." [MetaCyc:PROTEIN-KINASE-RXN](GO:0004672),molecular_function:ATP binding "Interacting selectively and non-covalently with ATP, adenosine 5'-triphosphate, a universally important coenzyme and enzyme regulato…	K04733 interleukin-1 receptor-associated kinase 4 [EC:2.7.11.1] | (RefSeq) probable LRR receptor-like serine/threonine-protein kinase At1g07650 (A)	probable LRR receptor-like serine/threonine-protein kinase At1g53430 [Juglans regia]	LRR receptor-like serine/threonine-protein kinase At1g53430 OS=Arabidopsis thaliana OX=3702 GN=At1g53430 PE=1 SV=1
Jr09_14860	PF02458(Transferase family):Transferase family	molecular_function:transferase activity, transferring acyl groups other than amino-acyl groups "Catalysis of the transfer of an acyl group, other than amino-acyl, from one compound [donor] to another [acceptor]." [GOC:jl](GO:0016747)	K19861 benzyl alcohol O-benzoyltransferase [EC:2.3.1.196 2.3.1.232] | (RefSeq) LOW QUALITY PROTEIN: methanol O-anthraniloyltransferase-like (A)	methanol O-anthraniloyltransferase-like [Juglans regia]	ATP synthase delta chain, chloroplastic OS=Nicotiana tabacum OX=4097 GN=ATPD PE=2 SV=1
Jr09_15030	PF00566(Rab-GTPase-TBC domain):Rab-GTPase-TBC domain	NA	K20168 TBC1 domain family member 15 | (RefSeq) GTPase-activating protein gyp7-like (A)	hypothetical protein F2P56_020895 [Juglans regia]	TBC1 domain family member 15 OS=Mus musculus OX=10090 GN=Tbc1d15 PE=1 SV=1
Jr09_16130	PF02535(ZIP Zinc transporter):ZIP Zinc transporter	cellular_component:membrane "A lipid bilayer along with all the proteins and protein complexes embedded in it an attached to it." [GOC:dos, GOC:mah, ISBN:0815316194](GO:0016020),biological_process:metal ion transport "The directed movement of metal ions, any metal ion with an electric charge, into, out of or within a cell, or between cells, by means of some agent such as a transporter or pore." […	K14709 solute carrier family 39 (zinc transporter), member 1/2/3 | (RefSeq) zinc transporter 11 (A)	zinc transporter 11 [Juglans regia]	Zinc transporter 11 OS=Arabidopsis thaliana OX=3702 GN=ZIP11 PE=2 SV=1
Jr10_01700	PF01712(Deoxynucleoside kinase):Deoxynucleoside kinase	NA	K00893 deoxycitidine kinase [EC:2.7.1.74] | (RefSeq) deoxycytidine kinase-like (A)	uncharacterized protein LOC109013145 [Juglans regia]	Deoxycytidine kinase OS=Homo sapiens OX=9606 GN=DCK PE=1 SV=1
Jr10_01780	PF02622(Uncharacterized ACR, COG1678):Uncharacterized ACR, COG1678	NA	K07735 putative transcriptional regulator | (RefSeq) uncharacterized protein LOC109005561 (A)	UPF0301 protein CHU_1773 [Juglans regia]	UPF0301 protein Plut_0637 OS=Pelodictyon luteolum (strain DSM 273 / 2530) OX=319225 GN=Plut_0637 PE=3 SV=1
Jr10_02460	PF01145(SPFH domain / Band 7 family):SPFH domain / Band 7 family	NA	NA	hypersensitive-induced reaction 1 protein-like [Juglans regia]	Hypersensitive-induced reaction 1 protein OS=Capsicum annuum OX=4072 GN=HIR1 PE=1 SV=1
Jr10_02930	PF02704(Gibberellin regulated protein):Gibberellin regulated protein	NA	K20887 xyloglucan glycosyltransferase 4 [EC:2.4.1.-] | (RefSeq) xyloglucan glycosyltransferase 4-like (A)	gibberellin-regulated protein 14-like [Juglans regia]	Gibberellin-regulated protein 14 OS=Arabidopsis thaliana OX=3702 GN=GASA14 PE=1 SV=1
Jr10_02990	PF00892(EamA-like transporter family):EamA-like transporter family	cellular_component:membrane "A lipid bilayer along with all the proteins and protein complexes embedded in it an attached to it." [GOC:dos, GOC:mah, ISBN:0815316194](GO:0016020),cellular_component:integral component of membrane "The component of a membrane consisting of the gene products and protein complexes having at least some part of their peptide sequence embedded in the hydrophobic region o…	K17500 integrin-linked kinase-associated serine/threonine phosphatase 2C [EC:3.1.3.16] | (RefSeq) WAT1-related protein At3g18200 isoform X1 (A)	WAT1-related protein At3g28050-like [Juglans regia]	WAT1-related protein At3g28050 OS=Arabidopsis thaliana OX=3702 GN=At3g28050 PE=2 SV=1
Jr10_03210	PF00484(Carbonic anhydrase):Carbonic anhydrase	molecular_function:carbonate dehydratase activity "Catalysis of the reaction: H2CO3 = CO2 + H2O." [EC:4.2.1.1](GO:0004089),molecular_function:zinc ion binding "Interacting selectively and non-covalently with zinc [Zn] ions." [GOC:ai](GO:0008270),biological_process:carbon utilization "A series of processes that forms an integrated mechanism by which a cell or an organism detects the depletion of p…	K01673 carbonic anhydrase [EC:4.2.1.1] | (RefSeq) carbonic anhydrase 2-like isoform X1 (A)	hypothetical protein F2P56_021363, partial [Juglans regia]	Beta carbonic anhydrase 1, chloroplastic OS=Arabidopsis thaliana OX=3702 GN=BCA1 PE=1 SV=2
Jr10_03670	PF00067(Cytochrome P450):Cytochrome P450	molecular_function:iron ion binding "Interacting selectively and non-covalently with iron [Fe] ions." [GOC:ai](GO:0005506),molecular_function:oxidoreductase activity, acting on paired donors, with incorporation or reduction of molecular oxygen "Catalysis of an oxidation-reduction [redox] reaction in which hydrogen or electrons are transferred from each of two donors, and molecular oxygen is reduc…	K15402 fatty acid omega-hydroxylase [EC:1.14.-.-] | (RefSeq) cytochrome P450 86B1-like (A)	alkane hydroxylase MAH1-like [Juglans regia]	Alkane hydroxylase MAH1 OS=Arabidopsis thaliana OX=3702 GN=CYP96A15 PE=2 SV=1
Jr10_05460	PF07714(Protein tyrosine and serine/threonine kinase):Protein tyrosine kinase;PF14380(Wall-associated receptor kinase C-terminal):Wall-associated receptor kinase C-terminal;PF13947(Wall-associated receptor kinase galacturonan-binding):Wall-associated receptor kinase galacturonan-binding	molecular_function:protein kinase activity "Catalysis of the phosphorylation of an amino acid residue in a protein, usually according to the reaction: a protein + ATP = a phosphoprotein + ADP." [MetaCyc:PROTEIN-KINASE-RXN](GO:0004672),molecular_function:ATP binding "Interacting selectively and non-covalently with ATP, adenosine 5'-triphosphate, a universally important coenzyme and enzyme regulato…	K04733 interleukin-1 receptor-associated kinase 4 [EC:2.7.11.1] | (RefSeq) LEAF RUST 10 DISEASE-RESISTANCE LOCUS RECEPTOR-LIKE PROTEIN KINASE-like 1.4 isoform X1 (A)	LEAF RUST 10 DISEASE-RESISTANCE LOCUS RECEPTOR-LIKE PROTEIN KINASE-like 1.4 isoform X1 [Juglans regia]	LEAF RUST 10 DISEASE-RESISTANCE LOCUS RECEPTOR-LIKE PROTEIN KINASE-like 1.3 OS=Arabidopsis thaliana OX=3702 GN=LRK10L-1.3 PE=2 SV=1
Jr10_05900	PF00249(Myb-like DNA-binding domain):Myb-like DNA-binding domain	NA	K09422 transcription factor MYB, plant | (RefSeq) transcription factor MYB90-like (A)	transcription factor MYB113-like [Juglans regia]	Transcription factor MYB1 OS=Actinidia chinensis var. chinensis OX=1590841 GN=MYB1 PE=2 SV=1
Jr10_05900	PF00249(Myb-like DNA-binding domain):Myb-like DNA-binding domain	NA	K09422 transcription factor MYB, plant | (RefSeq) transcription factor MYB90-like (A)	1.4e-17	Transcription factor MYB113 OS=Arabidopsis thaliana OX=3702 GN=MYB113 PE=1 SV=1
Jr10_07070	PF03634(TCP family transcription factor):TCP family transcription factor	molecular_function:DNA-binding transcription factor activity "A protein or a member of a complex that interacts selectively and non-covalently with a specific DNA sequence [sometimes referred to as a motif] within the regulatory region of a gene to modulate transcription. Regulatory regions include promoters [proximal and distal] and enhancers. Genes are transcriptional units, and include bacteri…	NA	transcription factor TCP13-like [Juglans regia]	Transcription factor TCP13 OS=Arabidopsis thaliana OX=3702 GN=TCP13 PE=1 SV=1
Jr10_08090	PF00069(Protein kinase domain):Protein kinase domain;PF08263(Leucine rich repeat N-terminal domain):Leucine rich repeat N-terminal domain;PF13855(Leucine rich repeat):Leucine rich repeat	molecular_function:protein kinase activity "Catalysis of the phosphorylation of an amino acid residue in a protein, usually according to the reaction: a protein + ATP = a phosphoprotein + ADP." [MetaCyc:PROTEIN-KINASE-RXN](GO:0004672),molecular_function:protein binding "Interacting selectively and non-covalently with any protein or protein complex [a complex of two or more proteins that may inclu…	K20718 LRR receptor-like serine/threonine-protein kinase ERECTA [EC:2.7.11.1] | (RefSeq) LRR receptor-like serine/threonine-protein kinase ERL1 (A)	LRR receptor-like serine/threonine-protein kinase ERL1 [Juglans regia]	LRR receptor-like serine/threonine-protein kinase ERL2 OS=Arabidopsis thaliana OX=3702 GN=ERL2 PE=1 SV=1
Jr10_08350	PF01694(Rhomboid family):Rhomboid family	molecular_function:serine-type endopeptidase activity "Catalysis of the hydrolysis of internal, alpha-peptide bonds in a polypeptide chain by a catalytic mechanism that involves a catalytic triad consisting of a serine nucleophile that is activated by a proton relay involving an acidic residue [e.g. aspartate or glutamate] and a basic residue [usually histidine]." [GOC:mah, http://merops.sanger.a…	K00729 dolichyl-phosphate beta-glucosyltransferase [EC:2.4.1.117] | (RefSeq) dolichyl-phosphate beta-glucosyltransferase-like (A)	hypothetical protein F2P56_021851, partial [Juglans regia]	RHOMBOID-like protein 3 OS=Arabidopsis thaliana OX=3702 GN=RBL3 PE=2 SV=1
Jr10_09660	PF14144(Seed dormancy control):Seed dormancy control	biological_process:transcription, DNA-templated "The cellular synthesis of RNA on a template of DNA." [GOC:jl, GOC:txnOH](GO:0006351),molecular_function:sequence-specific DNA binding "Interacting selectively and non-covalently with DNA of a specific nucleotide composition, e.g. GC-rich DNA binding, or with a specific sequence motif or type of DNA e.g. promotor binding or rDNA binding." [GOC:jl](G…	K21867 potassium channel | (RefSeq) ankyrin repeat domain-containing protein 17-like (A)	protein DOG1-like 3 [Juglans regia]	Protein DOG1-like 3 OS=Arabidopsis thaliana OX=3702 GN=DOGL3 PE=2 SV=1
Jr10_11310	NA	NA	NA	stress enhanced protein 2, chloroplastic [Juglans regia]	Stress enhanced protein 2, chloroplastic OS=Arabidopsis thaliana OX=3702 GN=SEP2 PE=2 SV=1
Jr10_11850	PF07994(Myo-inositol-1-phosphate synthase):Myo-inositol-1-phosphate synthase;PF01658(Myo-inositol-1-phosphate synthase):Myo-inositol-1-phosphate synthase	molecular_function:inositol-3-phosphate synthase activity "Catalysis of the reaction: D-glucose 6-phosphate = 1D-myo-inositol 3-phosphate. This reaction requires NAD, which dehydrogenates the CHOH group to CO at C-5 of the glucose 6-phosphate, making C-6 into an active methylene, able to condense with the aldehyde at C-1. Finally, the enzyme-bound NADH reconverts C-5 into the CHOH form." [EC:5.5.…	K01858 myo-inositol-1-phosphate synthase [EC:5.5.1.4] | (RefSeq) inositol-3-phosphate synthase-like (A)	inositol-3-phosphate synthase-like [Juglans regia]	AP2/ERF and B3 domain-containing transcription repressor TEM1 OS=Arabidopsis thaliana OX=3702 GN=TEM1 PE=1 SV=1
Jr10_11860	PF04570(zinc-finger of the FCS-type, C2-C2):zinc-finger of the FCS-type, C2-C2	NA	NA	FCS-Like Zinc finger 6-like [Juglans regia]	FCS-Like Zinc finger 6 OS=Arabidopsis thaliana OX=3702 GN=FLZ6 PE=1 SV=1
Jr10_11860	PF04570(zinc-finger of the FCS-type, C2-C2):zinc-finger of the FCS-type, C2-C2	NA	NA	3.2e-76	FCS-Like Zinc finger 6 OS=Arabidopsis thaliana OX=3702 GN=FLZ6 PE=1 SV=1
Jr10_17720	PF00504(Chlorophyll A-B binding protein):Chlorophyll A-B binding protein	biological_process:photosynthesis, light harvesting "Absorption and transfer of the energy absorbed from light photons between photosystem reaction centers." [GOC:sm](GO:0009765),cellular_component:membrane "A lipid bilayer along with all the proteins and protein complexes embedded in it an attached to it." [GOC:dos, GOC:mah, ISBN:0815316194](GO:0016020)	K08908 light-harvesting complex I chlorophyll a/b binding protein 2 | (RefSeq) photosystem I chlorophyll a/b-binding protein 6, chloroplastic (A)	photosystem I chlorophyll a/b-binding protein 6, chloroplastic [Juglans regia]	Photosystem I chlorophyll a/b-binding protein 6, chloroplastic OS=Arabidopsis thaliana OX=3702 GN=LHCA6 PE=1 SV=1
Jr10_18080	PF03456(uDENN domain):uDENN domain;PF02141(DENN (AEX-3) domain):DENN (AEX-3) domain	NA	K20161 DENN domain-containing protein 2 | (RefSeq) uncharacterized protein LOC111798885 (A)	uncharacterized protein LOC109006890 [Juglans regia]	DENN domain-containing protein 5B OS=Danio rerio OX=7955 GN=dennd5b PE=2 SV=2
Jr10_18170	PF00249(Myb-like DNA-binding domain):Myb-like DNA-binding domain	NA	K09422 transcription factor MYB, plant | (RefSeq) transcription factor MYB12-like isoform X1 (A)	transcription factor MYB1-like isoform X1 [Juglans regia]	Transcription factor MYB1 OS=Crocosmia x crocosmiiflora OX=1053288 GN=MYB1 PE=2 SV=1
Jr10_18550	PF12796(Ankyrin repeats (3 copies)):Ankyrin repeats (3 copies);PF13962(Domain of unknown function):Domain of unknown function	molecular_function:protein binding "Interacting selectively and non-covalently with any protein or protein complex [a complex of two or more proteins that may include other nonprotein molecules]." [GOC:go_curators](GO:0005515)	K15503 serine/threonine-protein phosphatase 6 regulatory ankyrin repeat subunit B | (RefSeq) uncharacterized protein LOC105165041 (A)	ankyrin repeat-containing protein BDA1-like isoform X1 [Juglans regia]	Ankyrin repeat-containing protein BDA1 OS=Arabidopsis thaliana OX=3702 GN=BAD1 PE=1 SV=1
Jr10_18860	PF00010(Helix-loop-helix DNA-binding domain):Helix-loop-helix DNA-binding domain	molecular_function:protein dimerization activity "The formation of a protein dimer, a macromolecular structure consists of two noncovalently associated identical or nonidentical subunits." [ISBN:0198506732](GO:0046983)	K13422 transcription factor MYC2 | (RefSeq) transcription factor MYC2 (A)	putative transcription factor bHLH041 [Juglans regia]	Putative transcription factor bHLH041 OS=Arabidopsis thaliana OX=3702 GN=BHLH41 PE=3 SV=1
Jr10_22660	PF07714(Protein tyrosine and serine/threonine kinase):Protein tyrosine kinase	molecular_function:protein kinase activity "Catalysis of the phosphorylation of an amino acid residue in a protein, usually according to the reaction: a protein + ATP = a phosphoprotein + ADP." [MetaCyc:PROTEIN-KINASE-RXN](GO:0004672),molecular_function:ATP binding "Interacting selectively and non-covalently with ATP, adenosine 5'-triphosphate, a universally important coenzyme and enzyme regulato…	K04733 interleukin-1 receptor-associated kinase 4 [EC:2.7.11.1] | (RefSeq) calmodulin-binding receptor-like cytoplasmic kinase 3 (A)	calmodulin-binding receptor-like cytoplasmic kinase 3 isoform X1 [Juglans regia]	Calmodulin-binding receptor-like cytoplasmic kinase 3 OS=Arabidopsis thaliana OX=3702 GN=CRCK3 PE=2 SV=1
Jr10_23560	PF03195(Lateral organ boundaries (LOB) domain):Lateral organ boundaries (LOB) domain	NA	K13944 LOB domain-containing protein 16 | (RefSeq) LOB domain-containing protein 16 (A)	protein ASYMMETRIC LEAVES 2-like [Juglans regia]	Protein ASYMMETRIC LEAVES 2 OS=Arabidopsis thaliana OX=3702 GN=AS2 PE=1 SV=1
Jr11_02350	PF03000(NPH3 family):NPH3 family;PF00651(BTB/POZ domain):BTB/POZ domain	molecular_function:protein binding "Interacting selectively and non-covalently with any protein or protein complex [a complex of two or more proteins that may include other nonprotein molecules]." [GOC:go_curators](GO:0005515)	NA	root phototropism protein 3-like [Juglans regia]	Coleoptile phototropism protein 1 OS=Oryza sativa subsp. japonica OX=39947 GN=CPT1 PE=2 SV=1
Jr11_02350	PF00651(BTB/POZ domain):BTB/POZ domain;PF03000(NPH3 family):NPH3 family	molecular_function:protein binding "Interacting selectively and non-covalently with any protein or protein complex [a complex of two or more proteins that may include other nonprotein molecules]." [GOC:go_curators](GO:0005515)	NA	root phototropism protein 3-like [Juglans regia]	Coleoptile phototropism protein 1 OS=Oryza sativa subsp. japonica OX=39947 GN=CPT1 PE=2 SV=1
Jr11_02440	NA	NA	NA	4.2e-106	Plasma membrane ATPase 1 OS=Solanum lycopersicum OX=4081 GN=LHA1 PE=2 SV=1
Jr11_02960	PF00069(Protein kinase domain):Protein kinase domain	molecular_function:protein kinase activity "Catalysis of the phosphorylation of an amino acid residue in a protein, usually according to the reaction: a protein + ATP = a phosphoprotein + ADP." [MetaCyc:PROTEIN-KINASE-RXN](GO:0004672),molecular_function:ATP binding "Interacting selectively and non-covalently with ATP, adenosine 5'-triphosphate, a universally important coenzyme and enzyme regulato…	K04733 interleukin-1 receptor-associated kinase 4 [EC:2.7.11.1] | (RefSeq) non-functional pseudokinase ZED1-like (A)	non-functional pseudokinase ZED1-like [Juglans regia]	Non-functional pseudokinase ZED1 OS=Arabidopsis thaliana OX=3702 GN=ZED1 PE=1 SV=1
Jr11_03580	PF13516(Leucine Rich repeat):Leucine Rich repeat	molecular_function:protein binding "Interacting selectively and non-covalently with any protein or protein complex [a complex of two or more proteins that may include other nonprotein molecules]." [GOC:go_curators](GO:0005515)	K10268 F-box and leucine-rich repeat protein 2/20 | (RefSeq) F-box/LRR-repeat protein 3 (A)	F-box/LRR-repeat protein 3 [Juglans regia]	F-box/LRR-repeat protein 3 OS=Arabidopsis thaliana OX=3702 GN=FBL3 PE=2 SV=1
Jr11_04460	PF01370(NAD dependent epimerase/dehydratase family):NAD dependent epimerase/dehydratase family	molecular_function:catalytic activity "Catalysis of a biochemical reaction at physiological temperatures. In biologically catalyzed reactions, the reactants are known as substrates, and the catalysts are naturally occurring macromolecular substances known as enzymes. Enzymes possess specific binding sites for substrates, and are usually composed wholly or largely of protein, but RNA that has cata…	K05605 3-hydroxyisobutyryl-CoA hydrolase [EC:3.1.2.4] | (RefSeq) 3-hydroxyisobutyryl-CoA hydrolase 1-like (A)	chloroplast stem-loop binding protein of 41 kDa b, chloroplastic [Juglans regia]	Chloroplast stem-loop binding protein of 41 kDa b, chloroplastic OS=Arabidopsis thaliana OX=3702 GN=CSP41B PE=1 SV=1
Jr11_04470	PF01501(Glycosyl transferase family 8):Glycosyl transferase family 8	biological_process:galactose metabolic process "The chemical reactions and pathways involving galactose, the aldohexose galacto-hexose. D-galactose is widely distributed in combined form in plants, animals and microorganisms as a constituent of oligo- and polysaccharides; it also occurs in galactolipids and as its glucoside in lactose and melibiose." [ISBN:0198506732](GO:0006012),molecular_functi…	K18819 inositol 3-alpha-galactosyltransferase [EC:2.4.1.123] | (RefSeq) galactinol synthase 2-like (A)	galactinol synthase 2-like [Juglans regia]	2-oxoglutarate-dependent dioxygenase 19 OS=Oryza sativa subsp. japonica OX=39947 GN=2ODD19 PE=1 SV=1
Jr11_05380	PF03953(Tubulin C-terminal domain):Tubulin C-terminal domain;PF00091(Tubulin/FtsZ family, GTPase domain):Tubulin/FtsZ family, GTPase domain	molecular_function:GTPase activity "Catalysis of the reaction: GTP + H2O = GDP + phosphate." [ISBN:0198547684](GO:0003924),molecular_function:structural constituent of cytoskeleton "The action of a molecule that contributes to the structural integrity of a cytoskeletal structure." [GOC:mah](GO:0005200),molecular_function:GTP binding "Interacting selectively and non-covalently with GTP, guanosine …	K07374 tubulin alpha | (RefSeq) tubulin alpha-1 chain-like (A)	hypothetical protein DVH24_034431 [Malus domestica]	Tubulin alpha-3 chain OS=Hordeum vulgare OX=4513 GN=TUBA3 PE=2 SV=1
Jr11_06550	PF03492(SAM dependent carboxyl methyltransferase):SAM dependent carboxyl methyltransferase	molecular_function:methyltransferase activity "Catalysis of the transfer of a methyl group to an acceptor molecule." [ISBN:0198506732](GO:0008168)	K21483 salicylate 1-O-methyltransferase [EC:2.1.1.274] | (RefSeq) salicylate carboxymethyltransferase-like (A)	salicylate carboxymethyltransferase-like [Juglans regia]	S-adenosyl-L-methionine:benzoic acid/salicylic acid carboxyl methyltransferase 1 OS=Petunia hybrida OX=4102 GN=BSMT1 PE=1 SV=1
Jr11_07380	PF12796(Ankyrin repeats (3 copies)):Ankyrin repeats (3 copies);PF13962(Domain of unknown function):Domain of unknown function	molecular_function:protein binding "Interacting selectively and non-covalently with any protein or protein complex [a complex of two or more proteins that may include other nonprotein molecules]." [GOC:go_curators](GO:0005515)	K15502 serine/threonine-protein phosphatase 6 regulatory ankyrin repeat subunit A | (RefSeq) uncharacterized LOC104881480 (A)	ankyrin repeat-containing protein At5g02620-like [Juglans regia]	Ankyrin repeat-containing protein ITN1 OS=Arabidopsis thaliana OX=3702 GN=ITN1 PE=1 SV=1
Jr11_07380	NA	molecular_function:protein binding "Interacting selectively and non-covalently with any protein or protein complex [a complex of two or more proteins that may include other nonprotein molecules]." [GOC:go_curators](GO:0005515)	K15503 serine/threonine-protein phosphatase 6 regulatory ankyrin repeat subunit B | (RefSeq) ankyrin repeat-containing protein At5g02620-like (A)	1.1e-22	NA
Jr11_08020	PF00175(Oxidoreductase NAD-binding domain):Oxidoreductase NAD-binding domain	molecular_function:oxidoreductase activity "Catalysis of an oxidation-reduction [redox] reaction, a reversible chemical reaction in which the oxidation state of an atom or atoms within a molecule is altered. One substrate acts as a hydrogen or electron donor and becomes oxidized, while the other acts as hydrogen or electron acceptor and becomes reduced." [GOC:go_curators](GO:0016491),biological_p…	K02641 ferredoxin--NADP+ reductase [EC:1.18.1.2] | (RefSeq) ferredoxin--NADP reductase, leaf-type isozyme, chloroplastic (A)	ferredoxin--NADP reductase, leaf-type isozyme, chloroplastic [Juglans regia]	Ferredoxin--NADP reductase, leaf isozyme, chloroplastic OS=Pisum sativum OX=3888 GN=PETH PE=1 SV=1
Jr11_10650	PF00657(GDSL-like Lipase/Acylhydrolase):GDSL-like Lipase/Acylhydrolase	molecular_function:hydrolase activity, acting on ester bonds "Catalysis of the hydrolysis of any ester bond." [GOC:jl](GO:0016788)	K00679 phospholipid:diacylglycerol acyltransferase [EC:2.3.1.158] | (RefSeq) hypothetical protein (A)	GDSL esterase/lipase At5g33370-like [Juglans regia]	GDSL esterase/lipase At5g33370 OS=Arabidopsis thaliana OX=3702 GN=At5g33370 PE=2 SV=1
Jr11_12690	PF01370(NAD dependent epimerase/dehydratase family):NAD dependent epimerase/dehydratase family	molecular_function:catalytic activity "Catalysis of a biochemical reaction at physiological temperatures. In biologically catalyzed reactions, the reactants are known as substrates, and the catalysts are naturally occurring macromolecular substances known as enzymes. Enzymes possess specific binding sites for substrates, and are usually composed wholly or largely of protein, but RNA that has cata…	NA	chloroplast stem-loop binding protein of 41 kDa a, chloroplastic [Juglans regia]	Chloroplast stem-loop binding protein of 41 kDa a, chloroplastic OS=Arabidopsis thaliana OX=3702 GN=CSP41A PE=1 SV=1
Jr11_13790	PF01487(Type I 3-dehydroquinase):Type I 3-dehydroquinase;PF08501(Shikimate dehydrogenase substrate binding domain):Shikimate dehydrogenase substrate binding domain;PF01488(Shikimate / quinate 5-dehydrogenase):Shikimate / quinate 5-dehydrogenase;PF18317(Shikimate 5'-dehydrogenase C-terminal domain):-	molecular_function:catalytic activity "Catalysis of a biochemical reaction at physiological temperatures. In biologically catalyzed reactions, the reactants are known as substrates, and the catalysts are naturally occurring macromolecular substances known as enzymes. Enzymes possess specific binding sites for substrates, and are usually composed wholly or largely of protein, but RNA that has cata…	K13832 3-dehydroquinate dehydratase / shikimate dehydrogenase [EC:4.2.1.10 1.1.1.25] | (RefSeq) bifunctional 3-dehydroquinate dehydratase/shikimate dehydrogenase, chloroplastic-like (A)	bifunctional 3-dehydroquinate dehydratase/shikimate dehydrogenase, chloroplastic-like isoform X2 [Juglans regia]	Bifunctional 3-dehydroquinate dehydratase/shikimate dehydrogenase, chloroplastic OS=Arabidopsis thaliana OX=3702 GN=EMB3004 PE=1 SV=1
Jr11_14290	PF02705(K+ potassium transporter):K+ potassium transporter	molecular_function:potassium ion transmembrane transporter activity "Enables the transfer of potassium ions [K+] from one side of a membrane to the other." [GOC:ai](GO:0015079),cellular_component:membrane "A lipid bilayer along with all the proteins and protein complexes embedded in it an attached to it." [GOC:dos, GOC:mah, ISBN:0815316194](GO:0016020),biological_process:potassium ion transmembra…	K03549 KUP system potassium uptake protein | (RefSeq) potassium transporter 5-like (A)	potassium transporter 5-like [Juglans regia]	Potassium transporter 5 OS=Arabidopsis thaliana OX=3702 GN=POT5 PE=1 SV=1
Jr11_14290	PF02705(K+ potassium transporter):K+ potassium transporter	molecular_function:potassium ion transmembrane transporter activity "Enables the transfer of potassium ions [K+] from one side of a membrane to the other." [GOC:ai](GO:0015079),cellular_component:membrane "A lipid bilayer along with all the proteins and protein complexes embedded in it an attached to it." [GOC:dos, GOC:mah, ISBN:0815316194](GO:0016020),biological_process:potassium ion transmembra…	K03549 KUP system potassium uptake protein | (RefSeq) potassium transporter 5 (A)	potassium transporter 5-like [Juglans regia]	Potassium transporter 5 OS=Oryza sativa subsp. japonica OX=39947 GN=HAK5 PE=2 SV=2
Jr11_15300	PF00295(Glycosyl hydrolases family 28):Glycosyl hydrolases family 28	molecular_function:polygalacturonase activity "Catalysis of the random hydrolysis of [1->4]-alpha-D-galactosiduronic linkages in pectate and other galacturonans." [EC:3.2.1.15](GO:0004650),biological_process:carbohydrate metabolic process "The chemical reactions and pathways involving carbohydrates, any of a group of organic compounds based of the general formula Cx[H2O]y. Includes the formation …	K01184 polygalacturonase [EC:3.2.1.15] | (RefSeq) polygalacturonase isoform X1 (A)	probable polygalacturonase isoform X2 [Juglans regia]	Lysine histidine transporter-like 8 OS=Arabidopsis thaliana OX=3702 GN=AATL1 PE=1 SV=1
Jr11_15300	PF12708(Pectate lyase superfamily protein):Pectate lyase superfamily protein;PF00295(Glycosyl hydrolases family 28):Glycosyl hydrolases family 28	molecular_function:polygalacturonase activity "Catalysis of the random hydrolysis of [1->4]-alpha-D-galactosiduronic linkages in pectate and other galacturonans." [EC:3.2.1.15](GO:0004650),biological_process:carbohydrate metabolic process "The chemical reactions and pathways involving carbohydrates, any of a group of organic compounds based of the general formula Cx[H2O]y. Includes the formation …	K01184 polygalacturonase [EC:3.2.1.15] | (RefSeq) probable polygalacturonase At3g15720 (A)	probable polygalacturonase isoform X2 [Juglans regia]	polygalacturonase OS=Vitis vinifera OX=29760 GN=GSVIVT00026920001 PE=1 SV=1
Jr11_18060	PF01789(PsbP):PsbP	molecular_function:calcium ion binding "Interacting selectively and non-covalently with calcium ions [Ca2+]." [GOC:ai](GO:0005509),cellular_component:photosystem II "A photosystem that contains a pheophytin-quinone reaction center with associated accessory pigments and electron carriers. In cyanobacteria and chloroplasts, in the presence of light, PSII functions as a water-plastoquinone oxidoredu…	K09264 MADS-box transcription factor, plant | (RefSeq) uncharacterized protein LOC100784410 (A)	psbP domain-containing protein 3, chloroplastic [Juglans regia]	PsbP domain-containing protein 3, chloroplastic OS=Arabidopsis thaliana OX=3702 GN=PPD3 PE=1 SV=2
Jr11_18930	PF04782(Protein of unknown function (DUF632)):Protein of unknown function (DUF632);PF04783(Protein of unknown function (DUF630)):Protein of unknown function (DUF630)	NA	K03029 26S proteasome regulatory subunit N10 | (RefSeq) 26S proteasome non-ATPase regulatory subunit 4 homolog (A)	nitrate regulatory gene2 protein-like isoform X2 [Juglans regia]	Protein ALTERED PHOSPHATE STARVATION RESPONSE 1 OS=Arabidopsis thaliana OX=3702 GN=APSR1 PE=2 SV=1
Jr11_19320	PF00085(Thioredoxin):Thioredoxin	NA	K03671 thioredoxin 1 | (RefSeq) thioredoxin H1-like (A)	thioredoxin-like protein CDSP32, chloroplastic [Juglans regia]	Thioredoxin-like protein CDSP32, chloroplastic OS=Arabidopsis thaliana OX=3702 GN=CDSP32 PE=1 SV=1
Jr11_19690	PF17047(Synaptotagmin-like mitochondrial-lipid-binding domain):Synaptotagmin-like mitochondrial-lipid-binding domain;PF00168(C2 domain):C2 domain	molecular_function:lipid binding "Interacting selectively and non-covalently with a lipid." [GOC:ai](GO:0008289)	K19916 double C2-like domain-containing protein alpha | (RefSeq) LOW QUALITY PROTEIN: synaptotagmin-3-like (A)	synaptotagmin-2 [Juglans regia]	Synaptotagmin-2 OS=Arabidopsis thaliana OX=3702 GN=SYT2 PE=2 SV=1
Jr11_21270	PF01293(Phosphoenolpyruvate carboxykinase):Phosphoenolpyruvate carboxykinase	molecular_function:phosphoenolpyruvate carboxykinase activity "Catalysis of the reaction: source of phosphate + oxaloacetate = phosphoenolpyruvate + CO2 + other reaction products." [EC:4.1.1.32](GO:0004611),molecular_function:phosphoenolpyruvate carboxykinase [ATP] activity "Catalysis of the reaction: ATP + oxaloacetate = ADP + CO[2] + H[+] + phosphoenolpyruvate." [EC:4.1.1.49, RHEA:18617](GO:000…	K01610 phosphoenolpyruvate carboxykinase (ATP) [EC:4.1.1.49] | (RefSeq) phosphoenolpyruvate carboxykinase [ATP]-like (A)	phosphoenolpyruvate carboxykinase (ATP)-like [Juglans regia]	Phosphoenolpyruvate carboxykinase (ATP) 1 OS=Arabidopsis thaliana OX=3702 GN=PCK1 PE=1 SV=1
Jr11_22210	PF03479(Plants and Prokaryotes Conserved (PCC) domain):Domain of unknown function (DUF296)	molecular_function:AT DNA binding "Interacting selectively and non-covalently with oligo[A] and oligo[T] tracts of DNA [AT DNA]." [GOC:jl, PMID:2670564](GO:0003680)	K23047 E3 ubiquitin-protein ligase UNKL [EC:2.3.2.27] | (RefSeq) zinc finger CCCH domain-containing protein 30-like (A)	AT-hook motif nuclear-localized protein 17-like [Juglans regia]	AT-hook motif nuclear-localized protein 17 OS=Arabidopsis thaliana OX=3702 GN=AHL17 PE=2 SV=1
Jr11_22530	PF03959(Serine hydrolase (FSH1)):Serine hydrolase (FSH1)	NA	K02183 calmodulin | (RefSeq) LOW QUALITY PROTEIN: family of serine hydrolases 3-like (A)	esterase CG5412-like [Juglans regia]	Esterase AGAP003155 OS=Anopheles gambiae OX=7165 GN=AGAP003155 PE=3 SV=3
Jr11_24590	PF00083(Sugar (and other) transporter):Sugar (and other) transporter	cellular_component:membrane "A lipid bilayer along with all the proteins and protein complexes embedded in it an attached to it." [GOC:dos, GOC:mah, ISBN:0815316194](GO:0016020),cellular_component:integral component of membrane "The component of a membrane consisting of the gene products and protein complexes having at least some part of their peptide sequence embedded in the hydrophobic region o…	K08150 MFS transporter, SP family, solute carrier family 2 (myo-inositol transporter), member 13 | (RefSeq) inositol transporter 1 (A)	1.5e-299	Hexose carrier protein HEX6 OS=Ricinus communis OX=3988 GN=HEX6 PE=2 SV=1
Jr11_24870	PF00025(ADP-ribosylation factor family):ADP-ribosylation factor family	molecular_function:GTP binding "Interacting selectively and non-covalently with GTP, guanosine triphosphate." [GOC:ai](GO:0005525)	K07942 ADP-ribosylation factor-like protein 1 | (RefSeq) ADP-ribosylation factor 1-like isoform X1 (A)	hypothetical protein F2P56_025774, partial [Juglans regia]	ADP-ribosylation factor 1 OS=Brassica rapa subsp. pekinensis OX=51351 GN=ARF1 PE=2 SV=3
Jr11_25210	PF00004(ATPase family associated with various cellular activities (AAA)):ATPase family associated with various cellular activities (AAA);PF14363(Domain associated at C-terminal with AAA):Domain associated at C-terminal with AAA	molecular_function:ATP binding "Interacting selectively and non-covalently with ATP, adenosine 5'-triphosphate, a universally important coenzyme and enzyme regulator." [ISBN:0198506732](GO:0005524),molecular_function:ATPase activity "Catalysis of the reaction: ATP + H2O = ADP + phosphate + 2 H+. May or may not be coupled to another reaction." [EC:3.6.1.3, GOC:jl](GO:0016887)	K08900 mitochondrial chaperone BCS1 | (RefSeq) AAA-ATPase At4g25835-like (A)	hypothetical protein F2P56_025807, partial [Juglans regia]	AAA-ATPase At5g57480 OS=Arabidopsis thaliana OX=3702 GN=At5g57480 PE=3 SV=1
Jr11_29540	PF00156(Phosphoribosyl transferase domain):Phosphoribosyl transferase domain	molecular_function:adenine phosphoribosyltransferase activity "Catalysis of the reaction: AMP + diphosphate = adenine + 5-phospho-alpha-D-ribose 1-diphosphate." [EC:2.4.2.7](GO:0003999),cellular_component:cytoplasm "All of the contents of a cell excluding the plasma membrane and nucleus, but including other subcellular structures." [ISBN:0198547684](GO:0005737),biological_process:adenine salvage …	K00759 adenine phosphoribosyltransferase [EC:2.4.2.7] | (RefSeq) adenine phosphoribosyltransferase 5-like (A)	adenine phosphoribosyltransferase 5-like isoform X1 [Juglans regia]	Adenine phosphoribosyltransferase 5 OS=Arabidopsis thaliana OX=3702 GN=APT5 PE=1 SV=1
Jr12_01100	PF02234(Cyclin-dependent kinase inhibitor):Cyclin-dependent kinase inhibitor	molecular_function:cyclin-dependent protein serine/threonine kinase inhibitor activity "Stops, prevents or reduces the activity of a cyclin-dependent protein serine/threonine kinase." [GOC:mah, GOC:pr](GO:0004861),cellular_component:nucleus "A membrane-bounded organelle of eukaryotic cells in which chromosomes are housed and replicated. In most cells, the nucleus contains all of the cell's chromo…	NA	cyclin-dependent kinase inhibitor 7-like [Juglans regia]	Cyclin-dependent kinase inhibitor 7 OS=Arabidopsis thaliana OX=3702 GN=KRP7 PE=1 SV=2
Jr12_02250	PF00320(GATA zinc finger):GATA zinc finger	biological_process:regulation of transcription, DNA-templated "Any process that modulates the frequency, rate or extent of cellular DNA-templated transcription." [GOC:go_curators, GOC:txnOH](GO:0006355),molecular_function:zinc ion binding "Interacting selectively and non-covalently with zinc [Zn] ions." [GOC:ai](GO:0008270),molecular_function:sequence-specific DNA binding "Interacting selectively…	K21630 GATA-type zinc finger protein 1 | (RefSeq) hypothetical protein (A)	GATA transcription factor 19-like [Juglans regia]	GATA transcription factor 18 OS=Arabidopsis thaliana OX=3702 GN=GATA18 PE=1 SV=2
Jr12_02460	NA	NA	K18626 trichohyalin | (RefSeq) auxilin-like protein 1 (A)	auxilin-like protein 1 [Juglans regia]	Auxilin-like protein 1 OS=Arabidopsis thaliana OX=3702 GN=AUL1 PE=2 SV=2
Jr12_04390	PF13639(Ring finger domain):Ring finger domain	NA	K11985 TRAF-interacting protein [EC:2.3.2.27] | (RefSeq) uncharacterized protein LOC108998086 (A)	uncharacterized protein LOC108998086 [Juglans regia]	E3 ubiquitin-protein ligase TRAIP OS=Xenopus laevis OX=8355 GN=traip PE=1 SV=2
Jr12_05570	PF14363(Domain associated at C-terminal with AAA):Domain associated at C-terminal with AAA	NA	K08900 mitochondrial chaperone BCS1 | (RefSeq) AAA-ATPase At2g46620-like (A)	AAA-ATPase At2g46620-like isoform X1 [Juglans regia]	AAA-ATPase At2g46620 OS=Arabidopsis thaliana OX=3702 GN=At2g46620 PE=2 SV=1
Jr12_05570	NA	NA	K08900 mitochondrial chaperone BCS1 | (RefSeq) AAA-ATPase At2g46620-like (A)	AAA-ATPase At2g46620-like [Juglans regia]	NA
Jr12_08870	PF02458(Transferase family):Transferase family	molecular_function:transferase activity, transferring acyl groups other than amino-acyl groups "Catalysis of the transfer of an acyl group, other than amino-acyl, from one compound [donor] to another [acceptor]." [GOC:jl](GO:0016747)	K13065 shikimate O-hydroxycinnamoyltransferase [EC:2.3.1.133] | (RefSeq) shikimate O-hydroxycinnamoyltransferase-like (A)	protein ECERIFERUM 26-like [Juglans regia]	Protein ECERIFERUM 26 OS=Arabidopsis thaliana OX=3702 GN=CER26 PE=2 SV=1
Jr12_11310	PF00168(C2 domain):C2 domain	NA	K22733 magnesium transporter | (RefSeq) uncharacterized protein LOC105630380 (A)	protein SRC2 [Juglans regia]	Protein SRC2 OS=Glycine max OX=3847 GN=SRC2 PE=2 SV=1
Jr12_12560	PF11250(Fantastic Four meristem regulator):Fantastic Four meristem regulator	NA	K13161 heterogeneous nuclear ribonucleoprotein R | (RefSeq) nucleolin (A)	protein FANTASTIC FOUR 3-like [Juglans regia]	Protein FANTASTIC FOUR 3 OS=Arabidopsis thaliana OX=3702 GN=FAF3 PE=2 SV=1
Jr12_14170	NA	biological_process:response to high light intensity "Any process that results in a change in state or activity of a cell or an organism [in terms of movement, secretion, enzyme production, gene expression, etc.] as a result of a high light intensity stimulus." [GOC:go_curators](GO:0009644),biological_process:photosynthetic electron transport in photosystem I "A photosynthetic electron transport c…	NA	protein PROTON GRADIENT REGULATION 5, chloroplastic-like [Juglans regia]	Protein PROTON GRADIENT REGULATION 5, chloroplastic OS=Arabidopsis thaliana OX=3702 GN=PGR5 PE=1 SV=1
Jr12_14800	PF00097(Zinc finger, C3HC4 type (RING finger)):Zinc finger, C3HC4 type (RING finger);PF00176(SNF2 family N-terminal domain):SNF2 family N-terminal domain;PF00271(Helicase conserved C-terminal domain):Helicase conserved C-terminal domain;PF08797(HIRAN domain):HIRAN domain	molecular_function:nucleic acid binding "Interacting selectively and non-covalently with any nucleic acid." [GOC:jl](GO:0003676),molecular_function:ATP binding "Interacting selectively and non-covalently with ATP, adenosine 5'-triphosphate, a universally important coenzyme and enzyme regulator." [ISBN:0198506732](GO:0005524),molecular_function:zinc ion binding "Interacting selectively and non-cov…	K15505 DNA repair protein RAD5 [EC:3.6.4.-] | (RefSeq) putative SWI/SNF-related matrix-associated actin-dependent regulator of chromatin subfamily A member 3-like 3 (A)	DNA repair protein RAD5B [Juglans regia]	DNA repair protein RAD5B OS=Arabidopsis thaliana OX=3702 GN=RAD5B PE=3 SV=1
Jr12_16010	PF03094(Mlo family):Mlo family	biological_process:defense response "Reactions, triggered in response to the presence of a foreign body or the occurrence of an injury, which result in restriction of damage to the organism attacked or prevention/recovery from the infection caused by the attack." [GOC:go_curators](GO:0006952),cellular_component:integral component of membrane "The component of a membrane consisting of the gene pro…	K08472 mlo protein | (RefSeq) MLO-like protein 1 (A)	MLO-like protein 1 [Juglans regia]	MLO-like protein 1 OS=Arabidopsis thaliana OX=3702 GN=MLO1 PE=1 SV=1
Jr12_16010	PF03094(Mlo family):Mlo family	biological_process:defense response "Reactions, triggered in response to the presence of a foreign body or the occurrence of an injury, which result in restriction of damage to the organism attacked or prevention/recovery from the infection caused by the attack." [GOC:go_curators](GO:0006952),cellular_component:integral component of membrane "The component of a membrane consisting of the gene pro…	K08472 mlo protein | (RefSeq) MLO-like protein 1 isoform X1 (A)	MLO-like protein 1 [Juglans regia]	MLO-like protein 1 OS=Arabidopsis thaliana OX=3702 GN=MLO1 PE=1 SV=1
Jr12_17250	PF00249(Myb-like DNA-binding domain):Myb-like DNA-binding domain	NA	K09422 transcription factor MYB, plant | (RefSeq) myb-related protein Zm38-like (A)	myb-related protein Zm38-like [Juglans regia]	Transcription factor MYB1 OS=Crocosmia x crocosmiiflora OX=1053288 GN=MYB1 PE=2 SV=1
Jr12_19940	NA	NA	NA	uncharacterized protein LOC109013903 [Juglans regia]	NA
Jr12_20000	NA	molecular_function:protein binding "Interacting selectively and non-covalently with any protein or protein complex [a complex of two or more proteins that may include other nonprotein molecules]." [GOC:go_curators](GO:0005515)	NA	uncharacterized protein LOC109013907 [Juglans regia]	NA
Jr12_20690	NA	NA	NA	photosynthetic NDH subunit of subcomplex B 1, chloroplastic [Juglans regia]	Photosynthetic NDH subunit of subcomplex B 1, chloroplastic OS=Arabidopsis thaliana OX=3702 GN=PNSB1 PE=2 SV=1
Jr12_20980	PF03634(TCP family transcription factor):TCP family transcription factor	molecular_function:DNA-binding transcription factor activity "A protein or a member of a complex that interacts selectively and non-covalently with a specific DNA sequence [sometimes referred to as a motif] within the regulatory region of a gene to modulate transcription. Regulatory regions include promoters [proximal and distal] and enhancers. Genes are transcriptional units, and include bacteri…	K16221 transcription factor TCP21 (protein CCA1 HIKING EXPEDITION) | (RefSeq) transcription factor TCP7-like (A)	transcription factor TCP9-like [Juglans regia]	Transcription factor TCP9 OS=Arabidopsis thaliana OX=3702 GN=TCP9 PE=1 SV=1
Jr12_21730	PF06813(Nodulin-like):Nodulin-like	NA	K14794 ribosomal RNA-processing protein 12 | (RefSeq) hypothetical protein (A)	uncharacterized protein LOC108999409 [Juglans regia]	Protein NUCLEAR FUSION DEFECTIVE 4 OS=Arabidopsis thaliana OX=3702 GN=NFD4 PE=3 SV=1
Jr12_22150	PF03109(ABC1 family):ABC1 family;PF01636(Phosphotransferase enzyme family):Phosphotransferase enzyme family	molecular_function:protein kinase activity "Catalysis of the phosphorylation of an amino acid residue in a protein, usually according to the reaction: a protein + ATP = a phosphoprotein + ADP." [MetaCyc:PROTEIN-KINASE-RXN](GO:0004672),molecular_function:ATP binding "Interacting selectively and non-covalently with ATP, adenosine 5'-triphosphate, a universally important coenzyme and enzyme regulato…	K08869 aarF domain-containing kinase | (RefSeq) uncharacterized protein LOC108979998 isoform X1 (A)	uncharacterized protein slr1919-like isoform X1 [Juglans regia]	Uncharacterized protein sll0005 OS=Synechocystis sp. (strain PCC 6803 / Kazusa) OX=1111708 GN=sll0005 PE=3 SV=1
Jr12_23200	PF07714(Protein tyrosine and serine/threonine kinase):Protein tyrosine kinase	molecular_function:protein kinase activity "Catalysis of the phosphorylation of an amino acid residue in a protein, usually according to the reaction: a protein + ATP = a phosphoprotein + ADP." [MetaCyc:PROTEIN-KINASE-RXN](GO:0004672),molecular_function:ATP binding "Interacting selectively and non-covalently with ATP, adenosine 5'-triphosphate, a universally important coenzyme and enzyme regulato…	K04733 interleukin-1 receptor-associated kinase 4 [EC:2.7.11.1] | (RefSeq) probable serine/threonine-protein kinase NAK (A)	receptor-like cytoplasmic kinase 176 isoform X1 [Juglans regia]	Receptor-like cytoplasmic kinase 176 OS=Oryza sativa subsp. japonica OX=39947 GN=RLCK176 PE=1 SV=1
Jr12_23900	PF00011(Hsp20/alpha crystallin family):Hsp20/alpha crystallin family	NA	K13993 HSP20 family protein | (RefSeq) 17.3 kDa class I heat shock protein-like (A)	17.3 kDa class I heat shock protein-like [Juglans regia]	17.3 kDa class I heat shock protein OS=Glycine max OX=3847 GN=HSP17.3-B PE=3 SV=1
Jr12_24460	PF00642(Zinc finger C-x8-C-x5-C-x3-H type (and similar)):Zinc finger C-x8-C-x5-C-x3-H type (and similar);PF13637(Ankyrin repeats (many copies)):Ankyrin repeats (many copies)	molecular_function:protein binding "Interacting selectively and non-covalently with any protein or protein complex [a complex of two or more proteins that may include other nonprotein molecules]." [GOC:go_curators](GO:0005515),molecular_function:metal ion binding "Interacting selectively and non-covalently with any metal ion." [GOC:ai](GO:0046872)	K23048 RING finger protein unkempt | (RefSeq) zinc finger CCCH domain-containing protein 29-like isoform X1 (A)	zinc finger CCCH domain-containing protein 29-like isoform X1 [Juglans regia]	Zinc finger CCCH domain-containing protein 29 OS=Arabidopsis thaliana OX=3702 GN=At2g40140 PE=1 SV=1
Jr12_24820	PF07731(Multicopper oxidase):Multicopper oxidase;PF00394(Multicopper oxidase):Multicopper oxidase;PF07732(Multicopper oxidase):Multicopper oxidase	molecular_function:copper ion binding "Interacting selectively and non-covalently with copper [Cu] ions." [GOC:ai](GO:0005507),molecular_function:oxidoreductase activity "Catalysis of an oxidation-reduction [redox] reaction, a reversible chemical reaction in which the oxidation state of an atom or atoms within a molecule is altered. One substrate acts as a hydrogen or electron donor and becomes o…	K05909 laccase [EC:1.10.3.2] | (RefSeq) laccase-12-like (A)	laccase-12-like [Juglans regia]	Laccase-12 OS=Arabidopsis thaliana OX=3702 GN=LAC12 PE=2 SV=1
Jr13_00660	PF00903(Glyoxalase/Bleomycin resistance protein/Dioxygenase superfamily):Glyoxalase/Bleomycin resistance protein/Dioxygenase superfamily	NA	K14611 solute carrier family 23 (nucleobase transporter), member 1/2 | (RefSeq) nucleobase-ascorbate transporter 3-like (A)	virulence protein STM3117-like isoform X2 [Juglans regia]	Metallothiol transferase FosB OS=Bacillus mycoides (strain KBAB4) OX=315730 GN=fosB PE=3 SV=1
Jr13_00890	NA	biological_process:lipid metabolic process "The chemical reactions and pathways involving lipids, compounds soluble in an organic solvent but not, or sparingly, in an aqueous solvent. Includes fatty acids; neutral fats, other fatty-acid esters, and soaps; long-chain [fatty] alcohols and waxes; sphingoids and other long-chain bases; glycolipids, phospholipids and sphingolipids; and carotenes, poly…	NA	PI-PLC X domain-containing protein At5g67130-like isoform X2 [Juglans regia]	PI-PLC X domain-containing protein At5g67130 OS=Arabidopsis thaliana OX=3702 GN=At5g67130 PE=1 SV=1
Jr13_00950	PF01596(O-methyltransferase):O-methyltransferase	molecular_function:O-methyltransferase activity "Catalysis of the transfer of a methyl group to the oxygen atom of an acceptor molecule." [GOC:ai](GO:0008171)	K00588 caffeoyl-CoA O-methyltransferase [EC:2.1.1.104] | (RefSeq) caffeoyl-CoA O-methyltransferase (A)	caffeoyl-CoA O-methyltransferase [Juglans regia]	Caffeoyl-CoA O-methyltransferase 1 OS=Populus trichocarpa OX=3694 GN=CCOAOMT1 PE=2 SV=1
Jr13_01480	NA	NA	NA	uncharacterized protein LOC108996189 [Juglans regia]	Thylakoid membrane protein slr0575 OS=Synechocystis sp. (strain PCC 6803 / Kazusa) OX=1111708 GN=slr0575 PE=4 SV=1
Jr13_03460	PF00847(AP2 domain):AP2 domain	molecular_function:DNA binding "Any molecular function by which a gene product interacts selectively and non-covalently with DNA [deoxyribonucleic acid]." [GOC:dph, GOC:jl, GOC:tb, GOC:vw](GO:0003677),molecular_function:DNA-binding transcription factor activity "A protein or a member of a complex that interacts selectively and non-covalently with a specific DNA sequence [sometimes referred to as …	K09286 EREBP-like factor | (RefSeq) dehydration-responsive element-binding protein 2A-like (A)	dehydration-responsive element-binding protein 2A-like [Juglans regia]	polygalacturonase OS=Vitis vinifera OX=29760 GN=GSVIVT00026920001 PE=1 SV=1
Jr13_04550	PF00504(Chlorophyll A-B binding protein):Chlorophyll A-B binding protein	biological_process:photosynthesis, light harvesting "Absorption and transfer of the energy absorbed from light photons between photosystem reaction centers." [GOC:sm](GO:0009765),cellular_component:membrane "A lipid bilayer along with all the proteins and protein complexes embedded in it an attached to it." [GOC:dos, GOC:mah, ISBN:0815316194](GO:0016020)	K08917 light-harvesting complex II chlorophyll a/b binding protein 6 | (RefSeq) chlorophyll a-b binding protein CP24 10A, chloroplastic (A)	chlorophyll a-b binding protein CP24 10A, chloroplastic [Juglans regia]	Chlorophyll a-b binding protein CP24 10A, chloroplastic OS=Solanum lycopersicum OX=4081 GN=CAP10A PE=3 SV=1
Jr13_06000	PF07859(alpha/beta hydrolase fold):alpha/beta hydrolase fold	molecular_function:hydrolase activity "Catalysis of the hydrolysis of various bonds, e.g. C-O, C-N, C-C, phosphoric anhydride bonds, etc. Hydrolase is the systematic name for any enzyme of EC class 3." [ISBN:0198506732](GO:0016787)	K20506 tuliposide A-converting enzyme [EC:4.2.99.22] | (RefSeq) tuliposide A-converting enzyme 2, chloroplastic-like (A)	2-hydroxyisoflavanone dehydratase-like [Juglans regia]	carboxylesterase 1 OS=Arabidopsis thaliana OX=3702 GN=CXE1 PE=2 SV=1
Jr13_06610	PF08041(PetM family of cytochrome b6f complex subunit 7):PetM family of cytochrome b6f complex subunit 7	cellular_component:cytochrome b6f complex "Complex that transfers electrons from reduced plastoquinone to oxidized plastocyanin and translocates protons from the stroma to the lumen. The complex contains a core structure of three catalytic subunits: cytochrome b, the Rieske iron sulfur protein [ISP], and cytochrome f, which are arranged in an integral membrane-bound dimeric complex; additional su…	NA	uncharacterized protein LOC109010231 [Juglans regia]	122
Jr13_06610	PF08041(PetM family of cytochrome b6f complex subunit 7):PetM family of cytochrome b6f complex subunit 7	cellular_component:cytochrome b6f complex "Complex that transfers electrons from reduced plastoquinone to oxidized plastocyanin and translocates protons from the stroma to the lumen. The complex contains a core structure of three catalytic subunits: cytochrome b, the Rieske iron sulfur protein [ISP], and cytochrome f, which are arranged in an integral membrane-bound dimeric complex; additional su…	NA	hypothetical protein FH972_004944 [Carpinus fangiana]	NA
Jr13_06670	PF00503(G-protein alpha subunit):G-protein alpha subunit	molecular_function:GTPase activity "Catalysis of the reaction: GTP + H2O = GDP + phosphate." [ISBN:0198547684](GO:0003924),biological_process:signal transduction "The cellular process in which a signal is conveyed to trigger a change in the activity or state of a cell. Signal transduction begins with reception of a signal [e.g. a ligand binding to a receptor or receptor activation by a stimulus s…	K04630 guanine nucleotide-binding protein G(i) subunit alpha | (RefSeq) extra-large guanine nucleotide-binding protein 1-like (A)	extra-large guanine nucleotide-binding protein 1-like [Juglans regia]	Extra-large guanine nucleotide-binding protein 1 OS=Arabidopsis thaliana OX=3702 GN=XLG1 PE=1 SV=2
Jr13_06670	NA	NA	K04564 superoxide dismutase, Fe-Mn family [EC:1.15.1.1] | (RefSeq) uncharacterized protein LOC111492594 (A)	1.7e-188	Extra-large guanine nucleotide-binding protein 3 OS=Arabidopsis thaliana OX=3702 GN=XLG3 PE=1 SV=1
Jr13_06770	PF00042(Globin):Globin	molecular_function:oxygen binding "Interacting selectively and non-covalently with oxygen [O2]." [GOC:jl](GO:0019825),molecular_function:heme binding "Interacting selectively and non-covalently with heme, any compound of iron complexed in a porphyrin [tetrapyrrole] ring." [CHEBI:30413, GOC:ai](GO:0020037)	K21894 cytoglobin | (RefSeq) hemoglobin-2 (A)	hypothetical protein F2P56_029259 [Juglans regia]	Hemoglobin-2 OS=Casuarina glauca OX=3522 GN=HBII PE=3 SV=1
Jr13_06770	PF00042(Globin):Globin	molecular_function:oxygen binding "Interacting selectively and non-covalently with oxygen [O2]." [GOC:jl](GO:0019825),molecular_function:heme binding "Interacting selectively and non-covalently with heme, any compound of iron complexed in a porphyrin [tetrapyrrole] ring." [CHEBI:30413, GOC:ai](GO:0020037)	K21893 neuroglobin | (RefSeq) non-symbiotic hemoglobin 2 (A)	1.4e-48	Non-symbiotic hemoglobin 2 OS=Gossypium hirsutum OX=3635 GN=HB2 PE=3 SV=1
Jr13_08290	PF02784(Pyridoxal-dependent decarboxylase, pyridoxal binding domain):Pyridoxal-dependent decarboxylase, pyridoxal binding domain	molecular_function:catalytic activity "Catalysis of a biochemical reaction at physiological temperatures. In biologically catalyzed reactions, the reactants are known as substrates, and the catalysts are naturally occurring macromolecular substances known as enzymes. Enzymes possess specific binding sites for substrates, and are usually composed wholly or largely of protein, but RNA that has cata…	K01583 arginine decarboxylase [EC:4.1.1.19] | (RefSeq) arginine decarboxylase-like (A)	arginine decarboxylase-like [Juglans regia]	Arginine decarboxylase OS=Pisum sativum OX=3888 PE=2 SV=1
Jr13_09990	PF01553(Acyltransferase):Acyltransferase	molecular_function:transferase activity, transferring acyl groups "Catalysis of the transfer of an acyl group from one compound [donor] to another [acceptor]." [GOC:jl, ISBN:0198506732](GO:0016746)	K13506 glycerol-3-phosphate O-acyltransferase 3/4 [EC:2.3.1.15] | (RefSeq) glycerol-3-phosphate acyltransferase 3-like isoform X1 (A)	glycerol-3-phosphate acyltransferase 9-like [Juglans regia]	Glycerol-3-phosphate acyltransferase 9 OS=Arabidopsis thaliana OX=3702 GN=GPAT9 PE=1 SV=1
Jr13_10390	PF00060(Ligand-gated ion channel):Ligand-gated ion channel;PF00497(Bacterial extracellular solute-binding proteins, family 3):Bacterial extracellular solute-binding proteins, family 3;PF01094(Receptor family ligand binding region):Receptor family ligand binding region	molecular_function:ligand-gated ion channel activity "Enables the transmembrane transfer of an ion by a channel that opens when a specific ligand has been bound by the channel complex or one of its constituent parts." [GOC:mtg_transport, ISBN:0815340729](GO:0015276),cellular_component:membrane "A lipid bilayer along with all the proteins and protein complexes embedded in it an attached to it." [G…	K05387 glutamate receptor, ionotropic, plant | (RefSeq) glutamate receptor 3.2-like isoform X1 (A)	glutamate receptor 3.2-like isoform X1 [Juglans regia]	Glutamate receptor 3.2 OS=Arabidopsis thaliana OX=3702 GN=GLR3.2 PE=1 SV=2
Jr13_10890	PF00722(Glycosyl hydrolases family 16):Glycosyl hydrolases family 16;PF06955(Xyloglucan endo-transglycosylase (XET) C-terminus):Xyloglucan endo-transglycosylase (XET) C-terminus	molecular_function:hydrolase activity, hydrolyzing O-glycosyl compounds "Catalysis of the hydrolysis of any O-glycosyl bond." [GOC:mah](GO:0004553),cellular_component:cell wall "The rigid or semi-rigid envelope lying outside the cell membrane of plant, fungal, most prokaryotic cells and some protozoan parasites, maintaining their shape and protecting them from osmotic lysis. In plants it is made …	K08235 xyloglucan:xyloglucosyl transferase [EC:2.4.1.207] | (RefSeq) xyloglucan endotransglucosylase/hydrolase protein A-like isoform X1 (A)	xyloglucan endotransglucosylase/hydrolase protein A-like isoform X1 [Juglans regia]	xyloglucan endotransglucosylase/hydrolase protein B OS=Phaseolus angularis OX=3914 GN=XTHB PE=2 SV=1
Jr13_10930	PF14009(Domain of unknown function (DUF4228)):Domain of unknown function (DUF4228)	NA	NA	uncharacterized protein LOC108997318 [Juglans regia]	NA
Jr13_19690	PF11267(Domain of unknown function (DUF3067)):Domain of unknown function (DUF3067)	NA	NA	uncharacterized protein LOC109005973 isoform X1 [Juglans regia]	NA
Jr13_20030	PF00226(DnaJ domain):DnaJ domain;PF13370(4Fe-4S single cluster domain of Ferredoxin I):4Fe-4S single cluster domain of Ferredoxin I	NA	K05337 ferredoxin | (RefSeq) predicted protein (A)	chaperone protein dnaJ C76, chloroplastic [Juglans regia]	Chaperone protein dnaJ C76, chloroplastic OS=Arabidopsis thaliana OX=3702 GN=DJC76 PE=2 SV=1
Jr13_21080	PF00782(Dual specificity phosphatase, catalytic domain):Dual specificity phosphatase, catalytic domain	molecular_function:protein tyrosine phosphatase activity "Catalysis of the reaction: protein tyrosine phosphate + H2O = protein tyrosine + phosphate." [EC:3.1.3.48](GO:0004725),biological_process:protein dephosphorylation "The process of removing one or more phosphoric residues from a protein." [GOC:hb](GO:0006470),molecular_function:protein tyrosine/serine/threonine phosphatase activity "Catalys…	K10999 cellulose synthase A [EC:2.4.1.12] | (RefSeq) cellulose synthase A catalytic subunit 4 [UDP-forming] isoform X1 (A)	protein-tyrosine-phosphatase MKP1-like isoform X1 [Juglans regia]	Protein-tyrosine-phosphatase MKP1 OS=Arabidopsis thaliana OX=3702 GN=MKP1 PE=1 SV=1
Jr13_21780	PF07690(Major Facilitator Superfamily):Major Facilitator Superfamily	molecular_function:transmembrane transporter activity "Enables the transfer of a substance, usually a specific substance or a group of related substances, from one side of a membrane to the other." [GOC:jid, GOC:mtg_transport, ISBN:0815340729](GO:0022857),biological_process:transmembrane transport "The process in which a solute is transported across a lipid bilayer, from one side of a membrane to…	K02575 MFS transporter, NNP family, nitrate/nitrite transporter | (RefSeq) high affinity nitrate transporter 2.5-like (A)	high affinity nitrate transporter 2.5-like [Juglans regia]	High affinity nitrate transporter 2.5 OS=Arabidopsis thaliana OX=3702 GN=NRT2.5 PE=1 SV=1
Jr13_23530	PF00481(Protein phosphatase 2C):Protein phosphatase 2C	molecular_function:protein serine/threonine phosphatase activity "Catalysis of the reaction: protein serine phosphate + H2O = protein serine + phosphate, and protein threonine phosphate + H2O = protein threonine + phosphate." [GOC:bf](GO:0004722),biological_process:protein dephosphorylation "The process of removing one or more phosphoric residues from a protein." [GOC:hb](GO:0006470),molecular_fu…	K04457 protein phosphatase 1A [EC:3.1.3.16] | (RefSeq) protein phosphatase 2C 57 isoform X2 (A)	protein phosphatase 2C 57 [Juglans regia]	Putative transcription factor bHLH041 OS=Arabidopsis thaliana OX=3702 GN=BHLH41 PE=3 SV=1
Jr13_23650	PF00856(SET domain):SET domain;PF00628(PHD-finger):PHD-finger	molecular_function:protein binding "Interacting selectively and non-covalently with any protein or protein complex [a complex of two or more proteins that may include other nonprotein molecules]." [GOC:go_curators](GO:0005515)	K11643 chromodomain-helicase-DNA-binding protein 4 [EC:3.6.4.12] | (RefSeq) SNF2 super family (A)	histone-lysine N-methyltransferase ATXR6 [Juglans regia]	Histone-lysine N-methyltransferase ATXR6 OS=Arabidopsis thaliana OX=3702 GN=ATXR6 PE=1 SV=1
Jr13_26350	PF05340(Protein of unknown function (DUF740)):Protein of unknown function (DUF740)	NA	NA	uncharacterized protein LOC108988294 [Juglans regia]	ATP-dependent 6-phosphofructokinase 3 OS=Arabidopsis thaliana OX=3702 GN=PFK3 PE=1 SV=1
Jr13_28450	PF01569(PAP2 superfamily):PAP2 superfamily	biological_process:phospholipid metabolic process "The chemical reactions and pathways involving phospholipids, any lipid containing phosphoric acid as a mono- or diester." [ISBN:0198506732](GO:0006644),molecular_function:phosphatidate phosphatase activity "Catalysis of the reaction: a 1,2-diacylglycerol 3-phosphate + H2O = a 1,2-diacyl-sn-glycerol + phosphate." [EC:3.1.3.4, GOC:pr](GO:0008195)	K18693 diacylglycerol diphosphate phosphatase / phosphatidate phosphatase [EC:3.1.3.81 3.1.3.4] | (RefSeq) lipid phosphate phosphatase 1-like isoform X1 (A)	lipid phosphate phosphatase 1-like isoform X1 [Juglans regia]	Putative lipid phosphate phosphatase 3, chloroplastic OS=Arabidopsis thaliana OX=3702 GN=LPP3 PE=2 SV=1
Jr13_28900	PF09174(Maf1 regulator):Maf1 regulator	biological_process:negative regulation of transcription by RNA polymerase III "Any process that stops, prevents, or reduces the frequency, rate or extent of transcription mediated by RNA polymerase III." [GOC:go_curators](GO:0016480)	K07953 GTP-binding protein SAR1 [EC:3.6.5.-] | (RefSeq) GTP-binding protein SAR1-like (A)	repressor of RNA polymerase III transcription MAF1 homolog [Juglans regia]	Repressor of RNA polymerase III transcription MAF1 homolog OS=Xenopus laevis OX=8355 GN=maf1 PE=2 SV=1
Jr14_01400	PF00149(Calcineurin-like phosphoesterase):Calcineurin-like phosphoesterase;PF14008(Iron/zinc purple acid phosphatase-like protein C):Iron/zinc purple acid phosphatase-like protein C;PF16656(Purple acid Phosphatase, N-terminal domain):Purple acid Phosphatase, N-terminal domain	molecular_function:acid phosphatase activity "Catalysis of the reaction: an orthophosphoric monoester + H2O = an alcohol + phosphate, with an acid pH optimum." [EC:3.1.3.2](GO:0003993),molecular_function:hydrolase activity "Catalysis of the hydrolysis of various bonds, e.g. C-O, C-N, C-C, phosphoric anhydride bonds, etc. Hydrolase is the systematic name for any enzyme of EC class 3." [ISBN:019850…	K22390 acid phosphatase type 7 | (RefSeq) probable inactive purple acid phosphatase 27 (A)	PREDICTED: probable inactive purple acid phosphatase 27 [Theobroma cacao]	inactive purple acid phosphatase 27 OS=Arabidopsis thaliana OX=3702 GN=PAP27 PE=2 SV=1
Jr14_01560	PF00191(Annexin):Annexin	molecular_function:calcium ion binding "Interacting selectively and non-covalently with calcium ions [Ca2+]." [GOC:ai](GO:0005509),molecular_function:calcium-dependent phospholipid binding "Interacting selectively and non-covalently with phospholipids, a class of lipids containing phosphoric acid as a mono- or diester, in the presence of calcium." [GOC:jl](GO:0005544)	K17098 annexin D | (RefSeq) annexin D3 (A)	annexin D3 isoform X1 [Juglans regia]	Annexin D3 OS=Arabidopsis thaliana OX=3702 GN=ANN3 PE=2 SV=2
Jr14_01560	PF00191(Annexin):Annexin	molecular_function:calcium ion binding "Interacting selectively and non-covalently with calcium ions [Ca2+]." [GOC:ai](GO:0005509),molecular_function:calcium-dependent phospholipid binding "Interacting selectively and non-covalently with phospholipids, a class of lipids containing phosphoric acid as a mono- or diester, in the presence of calcium." [GOC:jl](GO:0005544)	K17098 annexin D | (RefSeq) annexin D3 (A)	2.6e-85	Annexin D3 OS=Arabidopsis thaliana OX=3702 GN=ANN3 PE=2 SV=2
Jr14_01560	PF00191(Annexin):Annexin	molecular_function:calcium ion binding "Interacting selectively and non-covalently with calcium ions [Ca2+]." [GOC:ai](GO:0005509),molecular_function:calcium-dependent phospholipid binding "Interacting selectively and non-covalently with phospholipids, a class of lipids containing phosphoric acid as a mono- or diester, in the presence of calcium." [GOC:jl](GO:0005544)	K17098 annexin D | (RefSeq) annexin D3 (A)	1.8e-29	Annexin D3 OS=Arabidopsis thaliana OX=3702 GN=ANN3 PE=2 SV=2
Jr14_01580	PF00191(Annexin):Annexin	molecular_function:calcium ion binding "Interacting selectively and non-covalently with calcium ions [Ca2+]." [GOC:ai](GO:0005509),molecular_function:calcium-dependent phospholipid binding "Interacting selectively and non-covalently with phospholipids, a class of lipids containing phosphoric acid as a mono- or diester, in the presence of calcium." [GOC:jl](GO:0005544)	K17098 annexin D | (RefSeq) annexin D4-like (A)	annexin D4-like [Juglans regia]	Annexin D4 OS=Arabidopsis thaliana OX=3702 GN=ANN4 PE=1 SV=1
Jr14_04070	PF14547(Hydrophobic seed protein):Hydrophobic seed protein	NA	K11855 ubiquitin carboxyl-terminal hydrolase 36/42 [EC:3.4.19.12] | (RefSeq) ubiquitin carboxyl-terminal hydrolase 36 (A)	putative lipid-binding protein At4g00165 [Juglans regia]	Putative lipid-binding protein At4g00165 OS=Arabidopsis thaliana OX=3702 GN=At4g00165 PE=2 SV=1
Jr14_04860	NA	NA	NA	hypothetical protein F2P56_031937, partial [Juglans regia]	NA
Jr14_05910	PF01095(Pectinesterase):Pectinesterase;PF04043(Plant invertase/pectin methylesterase inhibitor):Plant invertase/pectin methylesterase inhibitor	molecular_function:enzyme inhibitor activity "Binds to and stops, prevents or reduces the activity of an enzyme." [GOC:ai, GOC:ebc](GO:0004857),molecular_function:pectinesterase activity "Catalysis of the reaction: pectin + n H2O = n methanol + pectate." [EC:3.1.1.11](GO:0030599),biological_process:cell wall modification "The series of events leading to chemical and structural alterations of an e…	K01051 pectinesterase [EC:3.1.1.11] | (RefSeq) probable pectinesterase/pectinesterase inhibitor 47 (A)	probable pectinesterase/pectinesterase inhibitor 47 [Juglans regia]	pectinesterase/pectinesterase inhibitor 47 OS=Arabidopsis thaliana OX=3702 GN=PME47 PE=2 SV=1
Jr14_06900	PF01758(Sodium Bile acid symporter family):Sodium Bile acid symporter family	cellular_component:membrane "A lipid bilayer along with all the proteins and protein complexes embedded in it an attached to it." [GOC:dos, GOC:mah, ISBN:0815316194](GO:0016020)	K03453 bile acid:Na+ symporter, BASS family | (RefSeq) probable sodium/metabolite cotransporter BASS3, chloroplastic (A)	probable sodium/metabolite cotransporter BASS3, chloroplastic [Juglans regia]	sodium/metabolite cotransporter BASS3, chloroplastic OS=Arabidopsis thaliana OX=3702 GN=BASS3 PE=2 SV=1
Jr14_06900	PF01758(Sodium Bile acid symporter family):Sodium Bile acid symporter family	cellular_component:membrane "A lipid bilayer along with all the proteins and protein complexes embedded in it an attached to it." [GOC:dos, GOC:mah, ISBN:0815316194](GO:0016020)	K03453 bile acid:Na+ symporter, BASS family | (RefSeq) probable sodium/metabolite cotransporter BASS5, chloroplastic (A)	probable sodium/metabolite cotransporter BASS5, chloroplastic [Juglans regia]	sodium/metabolite cotransporter BASS5, chloroplastic OS=Oryza sativa subsp. japonica OX=39947 GN=BASS5 PE=2 SV=1
Jr14_06900	PF01758(Sodium Bile acid symporter family):Sodium Bile acid symporter family	cellular_component:membrane "A lipid bilayer along with all the proteins and protein complexes embedded in it an attached to it." [GOC:dos, GOC:mah, ISBN:0815316194](GO:0016020)	K03453 bile acid:Na+ symporter, BASS family | (RefSeq) hypothetical protein (A)	probable sodium/metabolite cotransporter BASS5, chloroplastic [Juglans regia]	sodium/metabolite cotransporter BASS6, chloroplastic OS=Arabidopsis thaliana OX=3702 GN=BASS6 PE=2 SV=1
Jr14_07540	PF00067(Cytochrome P450):Cytochrome P450	molecular_function:iron ion binding "Interacting selectively and non-covalently with iron [Fe] ions." [GOC:ai](GO:0005506),molecular_function:oxidoreductase activity, acting on paired donors, with incorporation or reduction of molecular oxygen "Catalysis of an oxidation-reduction [redox] reaction in which hydrogen or electrons are transferred from each of two donors, and molecular oxygen is reduc…	K00487 trans-cinnamate 4-monooxygenase [EC:1.14.14.91] | (RefSeq) trans-cinnamate 4-monooxygenase-like isoform X1 (A)	trans-cinnamate 4-monooxygenase-like [Juglans regia]	Trans-cinnamate 4-monooxygenase OS=Glycine max OX=3847 GN=CYP73A11 PE=2 SV=1
Jr14_08240	PF00149(Calcineurin-like phosphoesterase):Calcineurin-like phosphoesterase	molecular_function:hydrolase activity "Catalysis of the hydrolysis of various bonds, e.g. C-O, C-N, C-C, phosphoric anhydride bonds, etc. Hydrolase is the systematic name for any enzyme of EC class 3." [ISBN:0198506732](GO:0016787)	NA	shewanella-like protein phosphatase 1 isoform X1 [Juglans regia]	Shewanella-like protein phosphatase 1 OS=Arabidopsis thaliana OX=3702 GN=SLP1 PE=1 SV=1
Jr14_08830	PF14416(PMR5 N terminal Domain):PMR5 N terminal Domain;PF13839(GDSL/SGNH-like Acyl-Esterase family found in Pmr5 and Cas1p):GDSL/SGNH-like Acyl-Esterase family found in Pmr5 and Cas1p	NA	K12639 cytochrome P450 family 724 subfamily B polypeptide 1 [EC:1.14.13.-] | (RefSeq) cytochrome P450 724B1-like (A)	protein PMR5-like [Juglans regia]	Protein PMR5 OS=Arabidopsis thaliana OX=3702 GN=PMR5 PE=2 SV=1
Jr14_09400	NA	molecular_function:protein binding "Interacting selectively and non-covalently with any protein or protein complex [a complex of two or more proteins that may include other nonprotein molecules]." [GOC:go_curators](GO:0005515)	NA	uncharacterized protein LOC108999612 [Juglans regia]	NA
Jr14_10390	PF13561(Enoyl-(Acyl carrier protein) reductase):Enoyl-(Acyl carrier protein) reductase	biological_process:oxidation-reduction process "A metabolic process that results in the removal or addition of one or more electrons to or from a substance, with or without the concomitant removal or addition of a proton or protons." [GOC:dhl, GOC:ecd, GOC:jh2, GOC:jid, GOC:mlg, GOC:rph](GO:0055114)	K08081 tropinone reductase I [EC:1.1.1.206] | (RefSeq) tropinone reductase homolog At5g06060-like (A)	tropinone reductase homolog At5g06060-like [Juglans regia]	Tropinone reductase homolog At5g06060 OS=Arabidopsis thaliana OX=3702 GN=At5g06060 PE=2 SV=1
Jr14_11740	PF00125(Core histone H2A/H2B/H3/H4):Core histone H2A/H2B/H3/H4	cellular_component:nucleosome "A complex comprised of DNA wound around a multisubunit core and associated proteins, which forms the primary packing unit of DNA into higher order structures." [GOC:elh](GO:0000786),molecular_function:DNA binding "Any molecular function by which a gene product interacts selectively and non-covalently with DNA [deoxyribonucleic acid]." [GOC:dph, GOC:jl, GOC:tb, GOC:v…	K11252 histone H2B | (RefSeq) probable histone H2B.1 (A)	probable histone H2B.1 [Juglans regia]	histone H2B.1 OS=Medicago truncatula OX=3880 PE=3 SV=3
Jr14_12720	PF00069(Protein kinase domain):Protein kinase domain	molecular_function:protein kinase activity "Catalysis of the phosphorylation of an amino acid residue in a protein, usually according to the reaction: a protein + ATP = a phosphoprotein + ADP." [MetaCyc:PROTEIN-KINASE-RXN](GO:0004672),molecular_function:MAP kinase activity "Catalysis of the reaction: protein + ATP = protein phosphate + ADP. This reaction is the phosphorylation of proteins. Mitoge…	K20536 mitogen-activated protein kinase 3 [EC:2.7.11.24] | (RefSeq) mitogen-activated protein kinase 3-like (A)	1.4e-216	Mitogen-activated protein kinase 3 OS=Arabidopsis thaliana OX=3702 GN=MPK3 PE=1 SV=2
Jr14_12890	PF00335(Tetraspanin family):Tetraspanin family	cellular_component:integral component of membrane "The component of a membrane consisting of the gene products and protein complexes having at least some part of their peptide sequence embedded in the hydrophobic region of the membrane." [GOC:dos, GOC:go_curators](GO:0016021)	K17345 tetraspanin-5 | (RefSeq) hypothetical protein (A)	tetraspanin-3-like [Juglans regia]	Tetraspanin-3 OS=Arabidopsis thaliana OX=3702 GN=TET3 PE=1 SV=1
Jr14_13690	PF00230(Major intrinsic protein):Major intrinsic protein	molecular_function:channel activity "Enables the energy-independent facilitated diffusion, mediated by passage of a solute through a transmembrane aqueous pore or channel. Stereospecificity is not exhibited but this transport may be specific for a particular molecular species or class of molecules." [GOC:mtg_transport, ISBN:0815340729, TC:1.-.-.-.-](GO:0015267),cellular_component:membrane "A lipi…	K09872 aquaporin PIP | (RefSeq) aquaporin PIP2-7-like (A)	aquaporin PIP2-7 [Juglans regia]	Aquaporin PIP2-7 OS=Zea mays OX=4577 GN=PIP2-7 PE=2 SV=1
Jr14_14790	PF03822(NAF domain):NAF domain;PF00069(Protein kinase domain):Protein kinase domain	molecular_function:protein kinase activity "Catalysis of the phosphorylation of an amino acid residue in a protein, usually according to the reaction: a protein + ATP = a phosphoprotein + ADP." [MetaCyc:PROTEIN-KINASE-RXN](GO:0004672),molecular_function:ATP binding "Interacting selectively and non-covalently with ATP, adenosine 5'-triphosphate, a universally important coenzyme and enzyme regulato…	K07198 5'-AMP-activated protein kinase, catalytic alpha subunit [EC:2.7.11.11] | (RefSeq) CBL-interacting protein kinase 32 (A)	CBL-interacting serine/threonine-protein kinase 3 isoform X1 [Juglans regia]	CBL-interacting serine/threonine-protein kinase 3 OS=Arabidopsis thaliana OX=3702 GN=CIPK3 PE=1 SV=2
Jr14_16320	NA	NA	K13206 coiled-coil domain-containing protein 55 | (RefSeq) LOW QUALITY PROTEIN: nuclear speckle splicing regulatory protein 1 (A)	uncharacterized protein LOC108998927 [Juglans regia]	Protein GL2-INTERACTING REPRESSOR 1 OS=Arabidopsis thaliana OX=3702 GN=GIR1 PE=1 SV=1
Jr14_17320	PF00005(ABC transporter):ABC transporter;PF14510(ABC-transporter N-terminal):ABC-transporter extracellular N-terminal;PF08370(Plant PDR ABC transporter associated):Plant PDR ABC transporter associated;PF01061(ABC-2 type transporter):ABC-2 type transporter;PF19055(ABC-2 type transporter):-	molecular_function:ATP binding "Interacting selectively and non-covalently with ATP, adenosine 5'-triphosphate, a universally important coenzyme and enzyme regulator." [ISBN:0198506732](GO:0005524),cellular_component:membrane "A lipid bilayer along with all the proteins and protein complexes embedded in it an attached to it." [GOC:dos, GOC:mah, ISBN:0815316194](GO:0016020),molecular_function:ATPa…	K21396 ATP-binding cassette, subfamily G (WHITE), eye pigment precursor transporter | (RefSeq) ABC transporter G family member 7 (A)	hypothetical protein FH972_010071 [Carpinus fangiana]	Pleiotropic drug resistance protein 2 OS=Nicotiana plumbaginifolia OX=4092 GN=PDR2 PE=2 SV=1
Jr14_17770	PF05577(Serine carboxypeptidase S28):Serine carboxypeptidase S28	biological_process:proteolysis "The hydrolysis of proteins into smaller polypeptides and/or amino acids by cleavage of their peptide bonds." [GOC:bf, GOC:mah](GO:0006508),molecular_function:serine-type peptidase activity "Catalysis of the hydrolysis of peptide bonds in a polypeptide chain by a catalytic mechanism that involves a catalytic triad consisting of a serine nucleophile that is activated…	K01285 lysosomal Pro-X carboxypeptidase [EC:3.4.16.2] | (RefSeq) lysosomal Pro-X carboxypeptidase-like (A)	9.6e-285	Lysosomal Pro-X carboxypeptidase OS=Mus musculus OX=10090 GN=Prcp PE=1 SV=2
Jr14_18840	PF00266(Aminotransferase class-V):Aminotransferase class-V	molecular_function:catalytic activity "Catalysis of a biochemical reaction at physiological temperatures. In biologically catalyzed reactions, the reactants are known as substrates, and the catalysts are naturally occurring macromolecular substances known as enzymes. Enzymes possess specific binding sites for substrates, and are usually composed wholly or largely of protein, but RNA that has cata…	K00830 alanine-glyoxylate transaminase / serine-glyoxylate transaminase / serine-pyruvate transaminase [EC:2.6.1.44 2.6.1.45 2.6.1.51] | (RefSeq) serine--glyoxylate aminotransferase (A)	serine--glyoxylate aminotransferase [Juglans regia]	Cyclin-A2-1 OS=Arabidopsis thaliana OX=3702 GN=CYCA2-1 PE=2 SV=3
Jr15_00150	PF00505(HMG (high mobility group) box):HMG (high mobility group) box	NA	K11296 high mobility group protein B3 | (RefSeq) high mobility group B protein 7 (A)	high mobility group B protein 7 [Juglans regia]	High mobility group B protein 7 OS=Arabidopsis thaliana OX=3702 GN=HMGB7 PE=1 SV=1
Jr15_00960	NA	biological_process:regulation of photoperiodism, flowering "Any process that modulates the frequency, rate or extent of photoperiodism, flowering." [GOC:obol](GO:2000028)	K12124 GIGANTEA | (RefSeq) protein GIGANTEA-like isoform X1 (A)	protein GIGANTEA-like [Juglans regia]	Protein GIGANTEA OS=Arabidopsis thaliana OX=3702 GN=GI PE=1 SV=2
Jr15_01980	PF00085(Thioredoxin):Thioredoxin	biological_process:glycerol ether metabolic process "The chemical reactions and pathways involving glycerol ethers, any anhydride formed between two organic hydroxy compounds, one of which is glycerol." [GOC:ai, ISBN:0198506732](GO:0006662),molecular_function:protein disulfide oxidoreductase activity "Catalysis of the reaction: a protein with reduced sulfide groups = a protein with oxidized disul…	K03671 thioredoxin 1 | (RefSeq) thioredoxin M-type, chloroplastic-like (A)	thioredoxin M-type, chloroplastic-like [Juglans regia]	Aspartyl protease family protein At5g10770 OS=Arabidopsis thaliana OX=3702 GN=At5g10770 PE=2 SV=1
Jr15_04160	PF13921(Myb-like DNA-binding domain):Myb-like DNA-binding domain	NA	K09422 transcription factor MYB, plant | (RefSeq) transcription factor MYB44-like (A)	transcription factor MYB44-like [Juglans regia]	Thioredoxin M-type, chloroplastic OS=Spinacia oleracea OX=3562 PE=1 SV=2
Jr15_05060	NA	NA	NA	cold-regulated protein 27 isoform X1 [Juglans regia]	Cold-regulated protein 27 OS=Arabidopsis thaliana OX=3702 GN=COR27 PE=1 SV=1
Jr15_05870	PF00067(Cytochrome P450):Cytochrome P450	molecular_function:iron ion binding "Interacting selectively and non-covalently with iron [Fe] ions." [GOC:ai](GO:0005506),molecular_function:oxidoreductase activity, acting on paired donors, with incorporation or reduction of molecular oxygen "Catalysis of an oxidation-reduction [redox] reaction in which hydrogen or electrons are transferred from each of two donors, and molecular oxygen is reduc…	K04122 ent-kaurene oxidase [EC:1.14.14.86] | (RefSeq) ent-kaurene oxidase, chloroplastic (A)	hypothetical protein F2P56_034109, partial [Juglans regia]	Ent-kaurene oxidase, chloroplastic OS=Arabidopsis thaliana OX=3702 GN=KO PE=1 SV=2
Jr15_07770	PF12165(Alfin):Alfin	biological_process:regulation of transcription, DNA-templated "Any process that modulates the frequency, rate or extent of cellular DNA-templated transcription." [GOC:go_curators, GOC:txnOH](GO:0006355),molecular_function:histone binding "Interacting selectively and non-covalently with a histone, any of a group of water-soluble proteins found in association with the DNA of eukaroytic chromosomes.…	K06889 uncharacterized protein | (RefSeq) protein bem46-like isoform X1 (A)	PHD finger protein ALFIN-LIKE 5-like [Juglans regia]	PHD finger protein ALFIN-LIKE 4 OS=Oryza sativa subsp. japonica OX=39947 GN=Os04g0444900 PE=2 SV=2
Jr15_07770	PF00628(PHD-finger):PHD-finger;PF12165(Alfin):Alfin	biological_process:regulation of transcription, DNA-templated "Any process that modulates the frequency, rate or extent of cellular DNA-templated transcription." [GOC:go_curators, GOC:txnOH](GO:0006355),molecular_function:histone binding "Interacting selectively and non-covalently with a histone, any of a group of water-soluble proteins found in association with the DNA of eukaroytic chromosomes.…	K00521 ferric-chelate reductase [EC:1.16.1.7] | (RefSeq) ferric reduction oxidase 6-like isoform X1 (A)	PHD finger protein ALFIN-LIKE 4 isoform X1 [Juglans regia]	PHD finger protein ALFIN-LIKE 5 OS=Arabidopsis thaliana OX=3702 GN=AL5 PE=2 SV=1
Jr15_07990	PF12899(Alkaline and neutral invertase):Alkaline and neutral invertase	biological_process:carbohydrate metabolic process "The chemical reactions and pathways involving carbohydrates, any of a group of organic compounds based of the general formula Cx[H2O]y. Includes the formation of carbohydrate derivatives by the addition of a carbohydrate residue to another molecule." [GOC:mah, ISBN:0198506732](GO:0005975),molecular_function:glycopeptide alpha-N-acetylgalactosamin…	K03884 NADH-ubiquinone oxidoreductase chain 6 [EC:7.1.1.2] | (RefSeq) uncharacterized protein LOC109243048 (A)	probable alkaline/neutral invertase D [Juglans regia]	Alkaline/neutral invertase CINV2 OS=Arabidopsis thaliana OX=3702 GN=CINV2 PE=1 SV=1
Jr15_08210	PF13639(Ring finger domain):Ring finger domain;PF14369(zinc-ribbon):zinc-ribbon	molecular_function:ubiquitin protein ligase activity "Catalysis of the transfer of ubiquitin to a substrate protein via the reaction X-ubiquitin + S -> X + S-ubiquitin, where X is either an E2 or E3 enzyme, the X-ubiquitin linkage is a thioester bond, and the S-ubiquitin linkage is an amide bond: an isopeptide bond between the C-terminal glycine of ubiquitin and the epsilon-amino group of lysine …	K11982 E3 ubiquitin-protein ligase RNF115/126 [EC:2.3.2.27] | (RefSeq) E3 ubiquitin-protein ligase RING1-like (A)	E3 ubiquitin-protein ligase RING1-like [Juglans regia]	E3 ubiquitin-protein ligase RING1 OS=Gossypium hirsutum OX=3635 GN=RING1 PE=1 SV=1
Jr15_08370	PF02893(GRAM domain):GRAM domain	NA	K04733 interleukin-1 receptor-associated kinase 4 [EC:2.7.11.1] | (RefSeq) LOC109783083; wall-associated receptor kinase 1-like (A)	putative GEM-like protein 8 [Juglans regia]	GEM-like protein 4 OS=Arabidopsis thaliana OX=3702 GN=At5g08350 PE=2 SV=1
Jr15_09550	PF14541(Xylanase inhibitor C-terminal):Xylanase inhibitor C-terminal;PF14543(Xylanase inhibitor N-terminal):Xylanase inhibitor N-terminal	molecular_function:aspartic-type endopeptidase activity "Catalysis of the hydrolysis of internal, alpha-peptide bonds in a polypeptide chain by a mechanism in which a water molecule bound by the side chains of aspartic residues at the active center acts as a nucleophile." [ISBN:0198506732](GO:0004190),biological_process:proteolysis "The hydrolysis of proteins into smaller polypeptides and/or amin…	K00924 kinase [EC:2.7.1.-] | (RefSeq) hypothetical protein (A)	aspartyl protease APCB1 [Juglans regia]	Aspartyl protease APCB1 OS=Arabidopsis thaliana OX=3702 GN=APCB1 PE=1 SV=1
Jr15_11550	PF00249(Myb-like DNA-binding domain):Myb-like DNA-binding domain	NA	K12133 MYB-related transcription factor LHY | (RefSeq) LHY protein (A)	protein REVEILLE 7-like isoform X2 [Juglans regia]	Protein REVEILLE 7 OS=Arabidopsis thaliana OX=3702 GN=RVE7 PE=2 SV=1
Jr15_11720	PF00069(Protein kinase domain):Protein kinase domain;PF00560(Leucine Rich Repeat):Leucine Rich Repeat;PF13855(Leucine rich repeat):Leucine rich repeat;PF08263(Leucine rich repeat N-terminal domain):Leucine rich repeat N-terminal domain	molecular_function:protein kinase activity "Catalysis of the phosphorylation of an amino acid residue in a protein, usually according to the reaction: a protein + ATP = a phosphoprotein + ADP." [MetaCyc:PROTEIN-KINASE-RXN](GO:0004672),molecular_function:protein binding "Interacting selectively and non-covalently with any protein or protein complex [a complex of two or more proteins that may inclu…	K04733 interleukin-1 receptor-associated kinase 4 [EC:2.7.11.1] | (RefSeq) receptor-like protein kinase HAIKU2 (A)	receptor-like protein kinase 7 [Juglans regia]	Receptor-like protein kinase 7 OS=Arabidopsis thaliana OX=3702 GN=RLK7 PE=1 SV=1
Jr15_11720	NA	NA	K04733 interleukin-1 receptor-associated kinase 4 [EC:2.7.11.1] | (RefSeq) receptor-like protein kinase HAIKU2 (A)	receptor-like protein kinase 7 [Juglans regia]	Receptor-like protein kinase 7 OS=Arabidopsis thaliana OX=3702 GN=RLK7 PE=1 SV=1
Jr15_12010	PF00067(Cytochrome P450):Cytochrome P450	molecular_function:iron ion binding "Interacting selectively and non-covalently with iron [Fe] ions." [GOC:ai](GO:0005506),molecular_function:oxidoreductase activity, acting on paired donors, with incorporation or reduction of molecular oxygen "Catalysis of an oxidation-reduction [redox] reaction in which hydrogen or electrons are transferred from each of two donors, and molecular oxygen is reduc…	K20667 beta-amyrin 28-monooxygenase [EC:1.14.14.126] | (RefSeq) beta-amyrin 28-oxidase-like (A)	beta-amyrin 28-monooxygenase-like [Juglans regia]	Beta-amyrin 28-monooxygenase OS=Vitis vinifera OX=29760 GN=CYP716A17 PE=1 SV=2
Jr15_13230	PF00122(E1-E2 ATPase):E1-E2 ATPase	cellular_component:integral component of membrane "The component of a membrane consisting of the gene products and protein complexes having at least some part of their peptide sequence embedded in the hydrophobic region of the membrane." [GOC:dos, GOC:go_curators](GO:0016021)	K01535 H+-transporting ATPase [EC:7.1.2.1] | (RefSeq) plasma membrane ATPase 4-like (A)	2.2e-122	ATPase 8, plasma membrane-type OS=Arabidopsis thaliana OX=3702 GN=AHA8 PE=3 SV=1
Jr15_13230	PF00690(Cation transporter/ATPase, N-terminus):Cation transporter/ATPase, N-terminus;PF00702(haloacid dehalogenase-like hydrolase):haloacid dehalogenase-like hydrolase;PF00122(E1-E2 ATPase):E1-E2 ATPase;PF00832(Ribosomal L39 protein):Ribosomal L39 protein;PF00067(Cytochrome P450):Cytochrome P450	molecular_function:nucleotide binding "Interacting selectively and non-covalently with a nucleotide, any compound consisting of a nucleoside that is esterified with [ortho]phosphate or an oligophosphate at any hydroxyl group on the ribose or deoxyribose." [GOC:mah, ISBN:0198547684](GO:0000166),molecular_function:structural constituent of ribosome "The action of a molecule that contributes to the …	K01535 H+-transporting ATPase [EC:7.1.2.1] | (RefSeq) ATPase 8, plasma membrane-type (A)	0	Protein LURP-one-related 6 OS=Arabidopsis thaliana OX=3702 GN=At2g05910 PE=2 SV=1
Jr16_00880	PF00010(Helix-loop-helix DNA-binding domain):Helix-loop-helix DNA-binding domain	molecular_function:protein dimerization activity "The formation of a protein dimer, a macromolecular structure consists of two noncovalently associated identical or nonidentical subunits." [ISBN:0198506732](GO:0046983)	K20558 transcription factor SPEECHLESS | (RefSeq) transcription factor SPEECHLESS-like (A)	transcription factor SPEECHLESS-like [Juglans regia]	Transcription factor SPEECHLESS OS=Arabidopsis thaliana OX=3702 GN=SPCH PE=1 SV=1
Jr16_01800	NA	NA	NA	heavy metal-associated isoprenylated plant protein 37 [Juglans regia]	NA
Jr16_01800	NA	NA	NA	heavy metal-associated isoprenylated plant protein 37 [Juglans regia]	NA
Jr16_05070	PF06203(CCT motif):CCT motif;PF00072(Response regulator receiver domain):Response regulator receiver domain	biological_process:phosphorelay signal transduction system "A conserved series of molecular signals found in prokaryotes and eukaryotes; involves autophosphorylation of a histidine kinase and the transfer of the phosphate group to an aspartate that then acts as a phospho-donor to response regulator proteins." [PMID:9191038](GO:0000160),molecular_function:protein binding "Interacting selectively a…	K12130 pseudo-response regulator 5 | (RefSeq) two-component response regulator-like APRR5 (A)	two-component response regulator-like APRR5 isoform X1 [Juglans regia]	Two-component response regulator-like PRR95 OS=Oryza sativa subsp. japonica OX=39947 GN=PRR95 PE=2 SV=1
Jr16_06070	PF10716(NADH dehydrogenase transmembrane subunit):NADH dehydrogenase transmembrane subunit	molecular_function:oxidoreductase activity, acting on NAD[P]H, quinone or similar compound as acceptor "Catalysis of an oxidation-reduction [redox] reaction in which NADH or NADPH acts as a hydrogen or electron donor and reduces a quinone or a similar acceptor molecule." [GOC:ai](GO:0016655),biological_process:oxidation-reduction process "A metabolic process that results in the removal or additio…	K21888 glutathione dehydrogenase/transferase [EC:1.8.5.1 2.5.1.18] | (RefSeq) glutathione S-transferase omega-2 isoform X1 (A)	NAD(P)H-quinone oxidoreductase subunit L, chloroplastic-like [Juglans regia]	NAD(P)H-quinone oxidoreductase subunit L, chloroplastic OS=Arabidopsis thaliana OX=3702 GN=ndhL PE=2 SV=1
Jr16_06690	PF00646(F-box domain):F-box domain;PF13418(Galactose oxidase, central domain):Galactose oxidase, central domain;PF07646(Kelch motif):Kelch motif;PF13415(Galactose oxidase, central domain):Galactose oxidase, central domain;PF13426(PAS domain):PAS domain	molecular_function:protein binding "Interacting selectively and non-covalently with any protein or protein complex [a complex of two or more proteins that may include other nonprotein molecules]." [GOC:go_curators](GO:0005515)	K12116 flavin-binding kelch repeat F-box protein 1 | (RefSeq) adagio protein 3 (A)	adagio protein 3 isoform X2 [Juglans regia]	Adagio protein 3 OS=Arabidopsis thaliana OX=3702 GN=ADO3 PE=1 SV=1
Jr16_08100	PF04140(Isoprenylcysteine carboxyl methyltransferase (ICMT) family):Isoprenylcysteine carboxyl methyltransferase (ICMT) family	molecular_function:protein C-terminal S-isoprenylcysteine carboxyl O-methyltransferase activity "Catalysis of the reaction: S-adenosyl-L-methionine + protein C-terminal S-farnesyl-L-cysteine = S-adenosyl-L-homocysteine + protein C-terminal S-farnesyl-L-cysteine methyl ester." [EC:2.1.1.100](GO:0004671),cellular_component:endoplasmic reticulum "The irregular network of unit membranes, visible only…	K00587 protein-S-isoprenylcysteine O-methyltransferase [EC:2.1.1.100] | (RefSeq) protein-S-isoprenylcysteine O-methyltransferase B-like isoform X1 (A)	protein-S-isoprenylcysteine O-methyltransferase B-like isoform X1 [Juglans regia]	Protein-S-isoprenylcysteine O-methyltransferase B OS=Arabidopsis thaliana OX=3702 GN=ICMTB PE=1 SV=1
Jr16_09250	PF00067(Cytochrome P450):Cytochrome P450	molecular_function:iron ion binding "Interacting selectively and non-covalently with iron [Fe] ions." [GOC:ai](GO:0005506),molecular_function:oxidoreductase activity, acting on paired donors, with incorporation or reduction of molecular oxygen "Catalysis of an oxidation-reduction [redox] reaction in which hydrogen or electrons are transferred from each of two donors, and molecular oxygen is reduc…	K01773 aldoxime dehydratase [EC:4.99.1.-] | (RefSeq) cytochrome P450 71B36 (A)	cytochrome P450 71B10-like [Juglans regia]	Cytochrome P450 71B10 OS=Arabidopsis thaliana OX=3702 GN=CYP71B10 PE=3 SV=1
Jr16_09250	PF00067(Cytochrome P450):Cytochrome P450	molecular_function:iron ion binding "Interacting selectively and non-covalently with iron [Fe] ions." [GOC:ai](GO:0005506),molecular_function:oxidoreductase activity, acting on paired donors, with incorporation or reduction of molecular oxygen "Catalysis of an oxidation-reduction [redox] reaction in which hydrogen or electrons are transferred from each of two donors, and molecular oxygen is reduc…	K01773 aldoxime dehydratase [EC:4.99.1.-] | (RefSeq) cytochrome P450 71B36 (A)	4.9e-58	Cytochrome P450 71B36 OS=Arabidopsis thaliana OX=3702 GN=CYP71B36 PE=3 SV=1
Jr16_12090	PF05757(Oxygen evolving enhancer protein 3 (PsbQ)):Oxygen evolving enhancer protein 3 (PsbQ)	molecular_function:calcium ion binding "Interacting selectively and non-covalently with calcium ions [Ca2+]." [GOC:ai](GO:0005509),cellular_component:photosystem II "A photosystem that contains a pheophytin-quinone reaction center with associated accessory pigments and electron carriers. In cyanobacteria and chloroplasts, in the presence of light, PSII functions as a water-plastoquinone oxidoredu…	K08901 photosystem II oxygen-evolving enhancer protein 3 | (RefSeq) photosynthetic NDH subunit of lumenal location 2, chloroplastic (A)	photosynthetic NDH subunit of lumenal location 2, chloroplastic [Juglans regia]	Photosynthetic NDH subunit of lumenal location 2, chloroplastic OS=Arabidopsis thaliana OX=3702 GN=PNSL2 PE=1 SV=1
Jr16_12100	PF02365(No apical meristem (NAM) protein):No apical meristem (NAM) protein	molecular_function:DNA binding "Any molecular function by which a gene product interacts selectively and non-covalently with DNA [deoxyribonucleic acid]." [GOC:dph, GOC:jl, GOC:tb, GOC:vw](GO:0003677),biological_process:regulation of transcription, DNA-templated "Any process that modulates the frequency, rate or extent of cellular DNA-templated transcription." [GOC:go_curators, GOC:txnOH](GO:0006…	K00521 ferric-chelate reductase [EC:1.16.1.7] | (RefSeq) ferric reduction oxidase 7, chloroplastic-like (A)	NAC domain-containing protein 2-like [Juglans regia]	NAC domain-containing protein 2 OS=Solanum lycopersicum OX=4081 GN=NAP2 PE=2 SV=1
Jr16_13150	PF01842(ACT domain):ACT domain	NA	K00688 glycogen phosphorylase [EC:2.4.1.1] | (RefSeq) glycogen phosphorylase 1-like isoform X1 (A)	ACT domain-containing protein ACR4-like isoform X1 [Juglans regia]	ACT domain-containing protein ACR4 OS=Arabidopsis thaliana OX=3702 GN=ACR4 PE=2 SV=1
Jr16_14340	PF14364(Domain of unknown function (DUF4408)):Domain of unknown function (DUF4408)	NA	K22418 11beta/17beta-hydroxysteroid dehydrogenase [EC:1.1.1.146 1.1.1.-] | (RefSeq) 11-beta-hydroxysteroid dehydrogenase 1B-like (A)	uncharacterized protein LOC108985471 isoform X1 [Juglans regia]	NA
Jr16_14540	NA	NA	K18696 glycerophosphodiester phosphodiesterase [EC:3.1.4.46] | (RefSeq) uncharacterized protein At2g33490-like isoform X1 (A)	uncharacterized protein At2g33490-like [Juglans regia]	Uncharacterized protein At2g33490 OS=Arabidopsis thaliana OX=3702 GN=At2g33490 PE=4 SV=2
Jr16_15350	PF00368(Hydroxymethylglutaryl-coenzyme A reductase):Hydroxymethylglutaryl-coenzyme A reductase	molecular_function:hydroxymethylglutaryl-CoA reductase [NADPH] activity "Catalysis of the reaction: [R]-mevalonate + CoA + 2 NADP[+] = [S]-3-hydroxy-3-methylglutaryl-CoA + 2 H[+] + 2 NADPH." [EC:1.1.1.34, RHEA:15989](GO:0004420),molecular_function:protein binding "Interacting selectively and non-covalently with any protein or protein complex [a complex of two or more proteins that may include oth…	K00021 hydroxymethylglutaryl-CoA reductase (NADPH) [EC:1.1.1.34] | (RefSeq) 3-hydroxy-3-methylglutaryl-coenzyme A reductase 1-like (A)	3-hydroxy-3-methylglutaryl-coenzyme A reductase 1-like [Juglans regia]	3-hydroxy-3-methylglutaryl-coenzyme A reductase 2 OS=Gossypium hirsutum OX=3635 GN=HMG2 PE=3 SV=1
Jr16_15520	PF00497(Bacterial extracellular solute-binding proteins, family 3):Bacterial extracellular solute-binding proteins, family 3;PF01094(Receptor family ligand binding region):Receptor family ligand binding region;PF00060(Ligand-gated ion channel):Ligand-gated ion channel	molecular_function:ligand-gated ion channel activity "Enables the transmembrane transfer of an ion by a channel that opens when a specific ligand has been bound by the channel complex or one of its constituent parts." [GOC:mtg_transport, ISBN:0815340729](GO:0015276),cellular_component:membrane "A lipid bilayer along with all the proteins and protein complexes embedded in it an attached to it." [G…	K05387 glutamate receptor, ionotropic, plant | (RefSeq) glutamate receptor 3.2 isoform X1 (A)	glutamate receptor 3.2 isoform X1 [Juglans regia]	Glutamate receptor 3.2 OS=Arabidopsis thaliana OX=3702 GN=GLR3.2 PE=1 SV=2
Jr16_16680	PF01190(Pollen protein Ole e 1 like):Pollen proteins Ole e I like	NA	K17098 annexin D | (RefSeq) annexin A11-like (A)	proline-rich protein 4-like [Juglans regia]	Proline-rich protein 2 OS=Arabidopsis thaliana OX=3702 GN=PRP2 PE=2 SV=1
Jr16_16810	PF01535(PPR repeat):PPR repeat;PF17177(Pentacotripeptide-repeat region of PRORP):Pentacotripeptide-repeat region of PRORP;PF13041(PPR repeat family):PPR repeat family	molecular_function:protein binding "Interacting selectively and non-covalently with any protein or protein complex [a complex of two or more proteins that may include other nonprotein molecules]." [GOC:go_curators](GO:0005515)	K17710 pentatricopeptide repeat domain-containing protein 1 | (RefSeq) hypothetical protein (A)	pentatricopeptide repeat-containing protein MRL1, chloroplastic isoform X1 [Juglans regia]	Pentatricopeptide repeat-containing protein MRL1, chloroplastic OS=Arabidopsis thaliana OX=3702 GN=MRL1 PE=1 SV=2
Jr16_16940	PF13537(Glutamine amidotransferase domain):Glutamine amidotransferase domain;PF00156(Phosphoribosyl transferase domain):Phosphoribosyl transferase domain	molecular_function:amidophosphoribosyltransferase activity "Catalysis of the reaction: 5-phospho-beta-D-ribosylamine + L-glutamate + diphosphate = 5-phospho-alpha-D-ribose 1-diphosphate + L-glutamine + H[2]O." [EC:2.4.2.14, RHEA:14905](GO:0004044),biological_process:purine nucleobase biosynthetic process "The chemical reactions and pathways resulting in the formation of purine nucleobases, one of…	K00764 amidophosphoribosyltransferase [EC:2.4.2.14] | (RefSeq) amidophosphoribosyltransferase, chloroplastic-like (A)	amidophosphoribosyltransferase, chloroplastic-like [Juglans regia]	Amidophosphoribosyltransferase 2, chloroplastic OS=Arabidopsis thaliana OX=3702 GN=ASE2 PE=1 SV=1
Jr16_18120	PF07714(Protein tyrosine and serine/threonine kinase):Protein tyrosine kinase	molecular_function:protein kinase activity "Catalysis of the phosphorylation of an amino acid residue in a protein, usually according to the reaction: a protein + ATP = a phosphoprotein + ADP." [MetaCyc:PROTEIN-KINASE-RXN](GO:0004672),molecular_function:ATP binding "Interacting selectively and non-covalently with ATP, adenosine 5'-triphosphate, a universally important coenzyme and enzyme regulato…	K04733 interleukin-1 receptor-associated kinase 4 [EC:2.7.11.1] | (RefSeq) proline-rich receptor-like protein kinase PERK7 (A)	0	WRKY transcription factor WRKY24 OS=Oryza sativa subsp. indica OX=39946 GN=WRKY24 PE=2 SV=1
Jr16_20510	PF14226(non-haem dioxygenase in morphine synthesis N-terminal):non-haem dioxygenase in morphine synthesis N-terminal;PF03171(2OG-Fe(II) oxygenase superfamily):2OG-Fe(II) oxygenase superfamily	molecular_function:oxidoreductase activity "Catalysis of an oxidation-reduction [redox] reaction, a reversible chemical reaction in which the oxidation state of an atom or atoms within a molecule is altered. One substrate acts as a hydrogen or electron donor and becomes oxidized, while the other acts as hydrogen or electron acceptor and becomes reduced." [GOC:go_curators](GO:0016491),biological_p…	K05278 flavonol synthase [EC:1.14.20.6] | (RefSeq) flavonol synthase/flavanone 3-hydroxylase (A)	protein DMR6-LIKE OXYGENASE 2-like [Juglans regia]	U-box domain-containing protein 33 OS=Arabidopsis thaliana OX=3702 GN=PUB33 PE=2 SV=2
Jr16_21670	PF00481(Protein phosphatase 2C):Protein phosphatase 2C	molecular_function:protein serine/threonine phosphatase activity "Catalysis of the reaction: protein serine phosphate + H2O = protein serine + phosphate, and protein threonine phosphate + H2O = protein threonine + phosphate." [GOC:bf](GO:0004722),biological_process:protein dephosphorylation "The process of removing one or more phosphoric residues from a protein." [GOC:hb](GO:0006470),molecular_fu…	K17500 integrin-linked kinase-associated serine/threonine phosphatase 2C [EC:3.1.3.16] | (RefSeq) probable protein phosphatase 2C 63 (A)	probable protein phosphatase 2C 63 [Juglans regia]	protein phosphatase 2C 63 OS=Arabidopsis thaliana OX=3702 GN=At4g33920 PE=2 SV=1
Jr16_22100	PF01596(O-methyltransferase):O-methyltransferase	molecular_function:O-methyltransferase activity "Catalysis of the transfer of a methyl group to the oxygen atom of an acceptor molecule." [GOC:ai](GO:0008171)	K00588 caffeoyl-CoA O-methyltransferase [EC:2.1.1.104] | (RefSeq) caffeoyl-CoA O-methyltransferase 5 (A)	caffeoyl-CoA O-methyltransferase 5 [Juglans regia]	Caffeoyl-CoA O-methyltransferase 1 OS=Populus trichocarpa OX=3694 GN=CCOAOMT1 PE=2 SV=1
Jr16_22260	PF01077(Nitrite and sulphite reductase 4Fe-4S domain):Nitrite and sulphite reductase 4Fe-4S domain;PF03460(Nitrite/Sulfite reductase ferredoxin-like half domain):Nitrite/Sulfite reductase ferredoxin-like half domain	molecular_function:oxidoreductase activity "Catalysis of an oxidation-reduction [redox] reaction, a reversible chemical reaction in which the oxidation state of an atom or atoms within a molecule is altered. One substrate acts as a hydrogen or electron donor and becomes oxidized, while the other acts as hydrogen or electron acceptor and becomes reduced." [GOC:go_curators](GO:0016491),molecular_fu…	K00366 ferredoxin-nitrite reductase [EC:1.7.7.1] | (RefSeq) ferredoxin--nitrite reductase, chloroplastic (A)	ferredoxin--nitrite reductase, chloroplastic [Juglans regia]	NA

## Sheet: Table S6
Table S6. Transcriptome expression data of CBF and ICE genes in leaves at three temperature conditions in four walnut cultivars
	Zijing									Lvling									Hongren									Liao1
Gene	8℃	8℃	8℃	22℃	22℃	22℃	5℃	5℃	5℃	8℃	8℃	8℃	22℃	22℃	22℃	5℃	5℃	5℃	8℃	8℃	8℃	22℃	22℃	22℃	5℃	5℃	5℃	8℃	8℃	8℃	22℃	22℃	22℃	5℃	5℃	5℃
JreCBF1	0	0	0	0	0	0	0	0	0	0	0	0	0	0	0	0.260493	0	0	0	0	0	0	0	0	0	0	0	0	0	0	0.60886	0.680256	0.65238	0	0	0
JreCBF2	0	0	0	0	0	0	0	0	0	0	0	0	0	0	0	0	0	0	0	0	0	1.16538	0.22038	0.338609	0	0	0.12685	0	0	0	0	0	0	0	0	0
JreCBF3	0	0	0	0	0	0	0	0	0	0	0	0	0	0.197696	0	0	0	0.186153	0	0	0	0	0	0	0	0	0	0	0	0	0	0	0	0	0	0
JreCBF4	0.522594	0.748676	0.6586	1.52286	0.762514	0.955045	0.799041	0.733841	0.901882	1.73756	1.73756	1.52362	0.71756	0.291811	0.512973	1.59394	1.35689	0.459794	1.79425	2.09663	2.39663	0.65213	0.36629	0.815743	0	0.226406	0	7.33879	9.00153	7.86586	0.660486	0.253971	0.737397	0	0	0
JreCBF5	1.13699	0.848676	0.9658	0.65198	0.53212	0.267117	0.685243	0.713496	0.466818	0.673978	0.673978	0.78622	0	0	0	0	0	0	0.56821	0.212701	0.262701	0.35698	0.395631	0.254689	0	0	0	0	0	0	0.48875	0.3327	0.5246	0	0	0
JreCBF6	0	0	0	0	0	0	0	0	0	0	0	0	0	0	0	0	0	0	0.12356	0.239916	0.259916	0	0	0	0	0	0	0	0	0	0.289008	0	0	0	0	0
JreCBF7	0	0	0	0	0	0	0	0	0	0	0	0	0	0	0	0	0	0	0	0	0	0	0	0.342231	0	0.329999	0.262844	0	0	0	0	0	0	0	0	0
JSCBF1	0.572095	0.989983	0.787709	0.270212	0.839746	1.06687	0.870324	1.61483	0.993629	1.70853	1.85171	1.75268	0.768496	0.683961	0.505274	0.322697	0.32561	0.551761	7.16533	12.229	11.229	0.384479	0	0.868923	0	0	0.275717	7.82307	9.7098	7.98652	0.711637	0.303292	0.796458	0	0	0
JSCBF2	0.918738	1.12356	0.813448	0.123456	0.120145	0.209573	0.42568	0.519765	0.377525	0	0.760482	0.45689	0	0	0	0	0	0	0.32105	0.288249	0.398249	0.304298	0	0	0	0	0	0	0	0	0.745469	0.729008	0.85213	0	0	0
JSCBF3	0	0	0	0	0	0	0	0	0	0	0	0	0	0	0	0.154127	0.1223	0.095236	0	0	0	0.231324	1.20093	0.385197	0	0	0.296256	0	0	0	0	0	0	0	0	0
JSCBF4	0	0	0	0	0	0	0	0	0	0.277005	0	0	0	0	0	0	0	0	0	0	0	0	0	0	0	0	0	0	0	0	0.650806	0	0	0	0	0
JSCBF5	0	0	0	0.362715	0.22145	0.123456	0	0	0	0	0	0	0	0	0	0	0	0	0	0	0	0	0	0.364542	0	0	0.274882	0	0	0	0	0	0	0	0	0
JrCBF1	0.80818	0.515955	0.7568	1.14558	0.566365	0.684161	0.523173	0.52588	0.729748	0	1.52262	0.63526	0.575742	0.383691	0.347059	1.53121	0.52001	0.28336	9.13043	7.66175	6.67175	0.388045	0.562389	0.695069	0	0.173151	0.235462	4.90883	7.08346	6.35698	0.471038	0.52356	0.551218	0	0	0
JrCBF2	0.5623	0.681087	0.5638	0.383968	0.222353	0.125634	0.62598	0.672935	0.275333	0	0.515029	0.352462	0	0	0	0	0	0.192201	0.235622	0.209761	0.27861	0.220638	0	0	0	0	0	0	0	0	0.705584	0.725689	0.68865	0	0	0
JrCBF3	0	0	0	0	0	0	0	0	0	0	0	0	0	0	0	0	0	0	0	0	0	0	0	0.335969	0	0.133644	0.254645	0	0	0	0	0	0	0	0	0
JrCBF4	0	0	0	0	0	0	0	0	0	0	0	0	0	0	0	0.250119	0	0	0	0	0	0	0	0	0	0	0	0	0	0	0.604285	0.65238	0.622212	0	0	0
JreICE1	1.06022	4.39806	2.53689	6.07174	5.63834	3.12781	1.2948	5.1165	0.516913	2.70824	2.70824	0.399684	6.71166	6.83739	4.55689	2.9675	1.24174	2.14606	3.64659	5.54375	4.5689	6.08656	5.6941	6.02103	1.46277	1.7053	1.64866	4.20881	4.617	1.70862	2.64876	3.36206	3.37073	1.74011	1.74011	1.5671
JreICE1a	12.8166	16.3359	13.685	26.5322	19.5415	17.0476	7.94344	17.7973	9.60039	8.3011	7.89658	8.44358	42.802	27.7924	27.3578	13.8797	10.1553	8.53979	6.758	18.598	16.598	18.5329	15.981	18.0675	22.622	23.5972	24.1609	11.3281	7.62248	15.6576	11.9522	13.4179	8.36573	6.57546	7.85643	9.36521
JreICE1b	18.4095	21.7633	20.1568	20.7623	22.2012	23.3987	23.2839	32.9316	19.7619	42.5467	39.3568	38.0745	25.751	20.1324	22.2628	24.4331	24.5955	26.0125	29.0901	26.6962	29.6124	15.8933	16.1198	14.2441	13.8631	16.9313	16.2513	40.3106	37.134	50.8279	35.1044	36.7459	32.5684	28.7077	25.6855	21.5326
JreICE1c	8.40509	10.1607	9.1568	12.4898	9.02711	9.26244	6.20492	13.7124	7.58117	10.693	45.2357	19.2828	19.4579	15.5446	14.9812	13.4214	23.837	21.4108	7.31426	10.3364	9.3364	11.3455	14.8809	15.1853	14.4361	18.8241	17.0403	13.4222	19.1568	19.9943	16.4321	18.0763	15.667	22.27	21.2366	19.3286
JsICE1a	13.1052	17.8877	23.7832	25.5473	15.4125	15.9226	8.9878	18.8476	12.0296	21.5442	16.6399	29.5645	30.4371	31.2569	30.6371	26.9193	33.4723	24.1026	12.133	18.4044	15.4544	22.3045	17.3644	22.7218	20.2163	19.8966	23.3464	22.8085	24.7292	29.8873	26.8802	27.8514	25.3327	33.9243	31.2685	30.0365
JsICE1b	21.5977	25.0021	35.9272	18.6981	25.803	28.4908	26.9155	22.258	23.4575	48.1775	46.3683	41.5201	28.4491	31.2568	30.6134	23.3214	27.8237	24.2667	33.2586	31.3917	36.5817	18.0104	18.2352	15.6091	15.6463	16.3568	17.7325	45.0311	43.0211	53.9579	39.1191	40.6234	38.3589	22.1272	28.3256	25.6918
JrICE1a	16.9309	13.102	14.568	25.9661	19.9596	17.8224	8.00892	17.859	9.96904	8.51139	7.92576	6.86523	43.3017	29.3179	27.6605	13.3529	9.96479	8.56366	6.74267	18.5262	13.5262	15.597	17.654	17.9849	22.4519	22.9211	23.5942	11.2111	7.50927	9.49309	11.8846	13.2621	8.49135	16.0143	6.61393	12.1393
JrICE1b	14.2508	11.0174	12.3568	16.2658	12.8492	12.2555	8.25947	19.7746	9.65767	24.4946	13.2349	11.2453	25.519	22.7149	20.2675	17.571	28.8145	27.3138	9.96725	15.6594	12.6594	18.5286	14.9905	16.9815	17.0983	22.8667	18.4453	26.4761	31.4892	26.1297	20.5629	24.1092	21.4102	23.0343	29.9627	25.6275
JrICE1d	20.8369	18.4036	19.2568	18.5076	21.8252	23.6805	22.2058	29.7828	20.1192	36.7281	37.4991	32.3568	23.0051	19.5062	20.4315	20.4303	22.5872	25.6794	25.5335	24.2492	26.3569	14.1862	14.5962	13.2292	12.1284	15.4655	14.9596	36.4254	34.1619	41.0784	31.814	33.3172	32.7993	19.7525	26.6058	23.5832
JrICE1c	2.219	1.24452	1.6583	1.68917	1.36229	1.76707	0.248485	1.57981	0.591737	2.11438	1.7674	1.52346	1.80718	1.31631	1.53059	2.41521	0.633326	0.730527	0.659204	1.48313	1.01129	1.15048	2.3568	2.64514	1.17873	0.826277	2.455	2.75439	1.93733	0.734072	3.63172	2.18842	1.74151	3.3712	0.989837	1.86837
JrICE1e	0	0	0	0	0	0	0	0	0	0.491736	0.3546	0.3542	0.50026	0.1674	0.619533	0	0.596625	0.577272	1.08164	1.83396	1.33396	0.534619	0.3568	0.448488	1.54741	0.356361	0.402623	0.580115	1.23248	0.637717	1.0088	0.859936	0.309821	0.28974	0.12356	0.23656
JrICE1f	3.7941	1.1098	2.3584	5.7074	4.89311	3.55762	1.25634	4.61723	0.740236	0.70569	2.71041	1.56842	6.20721	5.71862	4.05644	2.64494	1.23189	1.82229	3.16911	4.7677	3.98203	5.17267	5.33646	4.64522	1.40233	1.83614	1.5692	3.82342	4.02435	1.61674	2.53336	3.39512	2.71982	1.56175	1.69551	1.53216

## Sheet: Table S7
Table S7. Analysis of variance (ANOVA) for three temperatures for four walnut cultivars
Gene	Factor	Df	Sum Sq	Mean Sq	F value	p-value	Significant
CBF	Temperature	2	59.5	29.774	17.968	2.72e-08	***
	Cultivar	3	15.4	5.128	3.095	0.026539	*
	Temperature vs Cultivar	6	41.1	6.845	4.131	0.000452	***
ICE	Temperature	2	383	191.3	1.403	0.24711	NO
	Cultivar	3	1942	647.2	4.744	0.00289	**
	Temperature vs Cultivar	6	413	68.8	0.504	0.8053	NO
Note: *p < .05, **p < .01, ***p < .001, NO=no significant

## Sheet: Table S8
Table S8. Analysis of variance (ANOVA) for CBF genes and ICE genes
Gene ID	Factor	Df	Sum Sq	Mean Sq	F value	p-value
JreCBF1	Temperature	2	0.1851	0.09254	46.44	0.00000000562 (***)
	Cultivar	3	0.2917	0.09722	48.79	0.00000000023 (***)
	Temperature vs Cultivar	6	0.6676	0.11127	55.84	0.000000000000638 (***)
JreCBF2	Temperature	2	0.1539	0.07697	3.415	0.0495 (*)
	Cultivar	3	0.2856	0.09519	4.224	0.0156 (*)
	Temperature vs Cultivar	6	0.4618	0.07697	3.415	0.014 (*)
JreCBF3	Temperature	2	0.00205	0.001026	0.501	0.612(NO)
	Cultivar	3	0.01228	0.004093	1.998	0.141(NO)
	Temperature vs Cultivar	6	0.00616	0.001026	0.501	0.801(NO)
JreCBF4	Temperature	2	51.07	25.537	198.48	0.00000000000000118 (***)
	Cultivar	3	25.05	8.351	64.91	0.0000000000116 (***)
	Temperature vs Cultivar	6	79.74	13.29	103.29	0.000000000000000612 (***)
JreCBF5	Temperature	2	0.7595	0.3798	33.76	0.000000106 (***)
	Cultivar	3	1.673	0.5577	49.58	0.000000000195 (***)
	Temperature vs Cultivar	6	1.2893	0.2149	19.1	0.0000000466 (***)
JreCBF6	Temperature	2	0.01622	0.00811	2.926	0.07293 (NO)
	Cultivar	3	0.02934	0.009779	3.528	0.03008 (*)
	Temperature vs Cultivar	6	0.0887	0.014783	5.333	0.00128 (**)
JreCBF7	Temperature	2	0.01476	0.00738	1.275	0.298
	Cultivar	3	0.07286	0.024288	4.196	0.016(*)
	Temperature vs Cultivar	6	0.04428	0.00738	1.275	0.306 (NO)
JrCBF1	Temperature	2	90.66	45.33	137.1	0.0000000000000739 (***)
	Cultivar	3	32.68	10.89	32.95	0.0000000113 (***)
	Temperature vs Cultivar	6	90.78	15.13	45.76	0.00000000000568 (***)
JrCBF2	Temperature	2	0.1243	0.06217	4.433	0.023 (*)
	Cultivar	3	0.7183	0.23943	17.072	0.00000377 (***)
	Temperature vs Cultivar	6	1.3178	0.21964	15.661	0.000000302 (***)
JrCBF3	Temperature	2	0.0074	0.0037	0.824	0.4505 (NO)
	Cultivar	3	0.04371	0.014571	3.247	0.0395 (*)
	Temperature vs Cultivar	6	0.0222	0.0037	0.824	0.5623 (NO)
JrCBF4	Temperature	2	0.1735	0.08674	48.54	0.00000000368 (***)
	Cultivar	3	0.2733	0.0911	50.98	0.000000000146 (***)
	Temperature vs Cultivar	6	0.6249	0.10415	58.28	0.000000000000397 (***)
JsCBF1	Temperature	2	185.35	92.68	123.82	0.000000000000226 (***)
	Cultivar	3	52.68	17.56	23.46	0.000000257 (***)
	Temperature vs Cultivar	6	151.63	25.27	33.77	0.000000000148 (***)
JsCBF2	Temperature	2	0.5891	0.2946	16.23	0.0000347 (***)
	Cultivar	3	0.8407	0.2802	15.44	0.00000831 (***)
	Temperature vs Cultivar	6	2.1076	0.3513	19.36	0.000000041 (***)
JsCBF3	Temperature	2	0.1409	0.07043	2.802	0.0806
	Cultivar	3	0.3402	0.11339	4.511	0.012 (*)
	Temperature vs Cultivar	6	0.5237	0.08729	3.472	0.013 (*)
JsCBF4	Temperature	2	0.0178	0.008889	0.64	0.536 (NO)
	Cultivar	3	0.0317	0.010558	0.76	0.528 (NO)
	Temperature vs Cultivar	6	0.0934	0.015566	1.12	0.38 (NO)
JsCBF5	Temperature	2	0.05169	0.025844	3.694	0.0399 (*)
	Cultivar	3	0.05066	0.016887	2.414	0.0914 (NO)
	Temperature vs Cultivar	6	0.08364	0.01394	1.993	0.1065 (NO)
JreICE1	Temperature	2	57.67	28.836	18.05	0.0000164 (***)
	Cultivar	3	7.3	2.433	1.523	0.234 (NO)
	Temperature vs Cultivar	6	21.78	3.63	2.272	0.0705 (NO)
JreICE1a	Temperature	2	507.9	253.93	14.665	0.000069 (***)
	Cultivar	3	348.1	116.02	6.7	0.00192 (**)
	Temperature vs Cultivar	6	870.5	145.08	8.379	0.0000581 (***)
JreICE1b	Temperature	2	732.2	366.1	31.382	0.000000201 (***)
	Cultivar	3	1153.8	384.6	32.969	0.0000000112 (***)
	Temperature vs Cultivar	6	629.1	104.9	8.988	0.000034 (***)
JreICE1c	Temperature	2	30.9	15.44	0.454	0.64022 (NO)
	Cultivar	3	660	219.99	6.472	0.00229 (**)
	Temperature vs Cultivar	6	203.3	33.88	0.997	0.44999 (NO)
JrICE1a	Temperature	2	564.7	282.33	17.103	0.0000242 (***)
	Cultivar	3	277.1	92.37	5.595	0.00469 (**)
	Temperature vs Cultivar	6	919	153.17	9.279	0.0000265 (***)
JrICE1b	Temperature	2	65.1	32.56	2.088	0.146 (NO)
	Cultivar	3	807.2	269.06	17.26	0.00000345 (***)
	Temperature vs Cultivar	6	176.6	29.44	1.888	0.124 (NO)
JrICE1d	Temperature	2	486	243.01	35.62	0.0000000655 (***)
	Cultivar	3	891.7	297.22	43.57	0.000000000724 (***)
	Temperature vs Cultivar	6	476.2	79.37	11.64	0.00000418 (***)
JrICE1c	Temperature	2	1.701	0.8505	1.477	0.248 (NO)
	Cultivar	3	3.05	1.0168	1.766	0.18 (NO)
	Temperature vs Cultivar	6	2.484	0.414	0.719	0.638 (NO)
JrICE1e	Temperature	2	0.674	0.3368	3.816	0.0364 (NO)
	Cultivar	3	3.639	1.2131	13.745	0.0000201 (***)
	Temperature vs Cultivar	6	1.421	0.2368	2.683	0.0389 (*)
JrICE1f	Temperature	2	43.78	21.89	20.182	0.00000722 (***)
	Cultivar	3	4.58	1.528	1.408	0.2647 (NO)
	Temperature vs Cultivar	6	15.95	2.659	2.451	0.0543 (NO)
JsICE1a	Temperature	2	98.4	49.2	3.045	0.0663 (NO)
	Cultivar	3	866.9	288.97	17.885	0.00000259 (***)
	Temperature vs Cultivar	6	189.6	31.59	1.955	0.1125 (NO)
JsICE1b	Temperature	2	1537.8	768.9	56.889	0.000000000781 (***)
	Cultivar	3	1292.8	430.9	31.882	0.0000000154 (***)
	Temperature vs Cultivar	6	456.3	76.1	5.627	0.000918 (***)
Note: *p < .05, **p < .01, ***p < .001, NO=no significant

## Sheet: Table S9
Table S9. Analysis of variance (ANOVA) for CBF genes and ICE genes under three temperatures for four walnut cultivars; Table S9: Gene annotations of the proteins interacting with CBF and ICE proteins
		8℃							22℃		Kruskal-Walli		F-test			5℃		Kruskal-Walli		F-test					Zijing							Lvling							Hongren							Liao1
Gene ID	Df	p-value1	Sig	p-value2	Sig	p-value3	Sig	Gene ID	p-value1	Sig	p-value2	Sig	p-value3	Sig	Gene ID	p-value1	Sig	p-value2	Sig	p-value3	Sig		Gene id	df	p-value1	Sig	p-value2	Sig	p-value3	Sig	Gene id	p-value1	Sig	p-value2	Sig	p-value3	Sig	Gene id	p-value1	Sig	p-value2	Sig	p-value3	Sig	Gene id	p-value1	Sig	p-value2	Sig
JreCBF1	3	NA	NA	NA	NA	NA	NA	JreCBF1	2.2e-16	***	0.01325	*	1.39e-10	***	JreCBF1	2.2e-16	***	0.01325	*	0.441	NO		JreCBF1	2	NA	NA	NA	NA	NA	NA	JreCBF1	2.2e-16	***	0.3679	NO	0.422	NO	JreCBF1	NA	NA	NA	NA	NA	NA	JreCBF1	2.2e-16	***	0.02211	*
JreCBF2	3	NA	NA	NA	NA	NA	NA	JreCBF2	2.2e-16	***	0.01325	*	0.0603	NO	JreCBF2	2.2e-16	***	0.01325	*	0.441	NO		JreCBF2	2	NA	NA	NA	NA	NA	NA	JreCBF2	NA	NA	NA	NA	NA	NA	JreCBF2	2.2e-16	***	0.03474	*	0.102	NO	JreCBF2	NA	NA	NA	NA
[truncated: 27 more rows]
[truncated: 2 more columns]

## Sheet: Table S10
Table S9. The gene annotaions of the proteins interactive with CBF and ICE proteins
Gene name	PFAM	GO	KEGG	NR	Swissprot	id1	annot
[truncated: 78 more rows]

[truncated: 1 more sheets: Table S11]
